# Supplementary material for: Disorder-to-order active site capping regulates the rate-limiting step of the inositol pathway
Source: Proc Natl Acad Sci U S A. 2024 Aug 15;121(34):e2400912121. doi: 10.1073/pnas.2400912121 (PMC11348189; doi:10.1073/pnas.2400912121)
Supplement: Supplementary file 2 — Dataset S01 (XLSX) [file pnas.2400912121.sd01.xlsx]

## Sheet: Description
Description
Experimental summary	Fractions derived from 3 distinct biological preparations were used for label-free quantifications.
Protein IDs	All identified Proteins. Proteins annotated by Uniprot ID
IBAQ_*_*	IBAQ values for the individual fractions of each biological replicate.
LFQ intensity *_*	LFQ values for the individual fractions of each biological replicate.
#NUM!	Proteins not identified in this replicate

## Sheet: Results
Protein IDs	iBAQ 1_1	iBAQ 1_2	iBAQ 1_3	iBAQ 1_4	iBAQ 1_5	iBAQ 1_6	iBAQ 1_7	iBAQ 1_8	iBAQ 1_9	iBAQ 1_10	iBAQ 1_11	iBAQ 1_12	iBAQ 1_13	iBAQ 1_14	iBAQ 1_15	iBAQ 1_16	iBAQ 1_17	iBAQ 1_18	iBAQ 1_19	iBAQ 1_20	iBAQ 1_21	iBAQ 1_22	iBAQ 1_23	iBAQ 1_24	iBAQ 1_25	iBAQ 1_26	iBAQ 1_27	iBAQ 1_28	iBAQ 1_29	iBAQ 1_30	iBAQ 1_31	iBAQ 1_32	iBAQ 1_33	iBAQ 1_34	iBAQ 1_35	iBAQ 1_36	iBAQ 1_37	iBAQ 1_38	iBAQ 1_39	iBAQ 1_40	iBAQ 2_1	iBAQ 2_2	iBAQ 2_3	iBAQ 2_4	iBAQ 2_5	iBAQ 2_6	iBAQ 2_7	iBAQ 2_8	iBAQ 2_9
REV__tr|G0RYM6|G0RYM6_CHATDUncharacterizedproteinOS=Chaetomiumthermophilum(strainDSM1495/CBS144.50/IMI039719)OX=759272GN=CTHT_0007230PE=3SV=1	#NUM!	#NUM!	#NUM!	#NUM!	#NUM!	#NUM!	#NUM!	#NUM!	#NUM!	#NUM!	#NUM!	#NUM!	#NUM!	#NUM!	#NUM!	#NUM!	#NUM!	#NUM!	#NUM!	#NUM!	#NUM!	#NUM!	#NUM!	#NUM!	#NUM!	#NUM!	#NUM!	#NUM!	#NUM!	#NUM!	#NUM!	#NUM!	#NUM!	#NUM!	#NUM!	#NUM!	#NUM!	#NUM!	#NUM!	#NUM!	#NUM!	#NUM!	#NUM!	#NUM!	#NUM!	#NUM!	#NUM!	#NUM!	#NUM!
REV__tr|G0RZ57|G0RZ57_CHATD[HistoneH3]-trimethyl-L-lysine(9)demethylaseOS=Chaetomiumthermophilum(strainDSM1495/CBS144.50/IMI039719)OX=759272GN=CTHT_0001780PE=3SV=1	#NUM!	#NUM!	#NUM!	#NUM!	#NUM!	#NUM!	#NUM!	#NUM!	#NUM!	#NUM!	#NUM!	#NUM!	#NUM!	#NUM!	#NUM!	#NUM!	#NUM!	#NUM!	#NUM!	#NUM!	#NUM!	#NUM!	#NUM!	#NUM!	#NUM!	#NUM!	#NUM!	#NUM!	#NUM!	#NUM!	#NUM!	#NUM!	#NUM!	#NUM!	#NUM!	#NUM!	#NUM!	#NUM!	#NUM!	#NUM!	#NUM!	#NUM!	#NUM!	#NUM!	#NUM!	#NUM!	#NUM!	#NUM!	#NUM!
REV__tr|G0RZ84|G0RZ84_CHATDPutativeautophagyproteinOS=Chaetomiumthermophilum(strainDSM1495/CBS144.50/IMI039719)OX=759272GN=CTHT_0002060PE=4SV=1	#NUM!	#NUM!	#NUM!	#NUM!	#NUM!	#NUM!	#NUM!	#NUM!	#NUM!	#NUM!	#NUM!	#NUM!	#NUM!	#NUM!	#NUM!	#NUM!	#NUM!	#NUM!	#NUM!	#NUM!	#NUM!	#NUM!	#NUM!	#NUM!	#NUM!	#NUM!	#NUM!	#NUM!	#NUM!	#NUM!	#NUM!	#NUM!	#NUM!	#NUM!	#NUM!	#NUM!	#NUM!	#NUM!	#NUM!	#NUM!	#NUM!	#NUM!	#NUM!	#NUM!	#NUM!	#NUM!	#NUM!	#NUM!	#NUM!
REV__tr|G0RZF2|G0RZF2_CHATDUncharacterizedproteinOS=Chaetomiumthermophilum(strainDSM1495/CBS144.50/IMI039719)OX=759272GN=CTHT_0002750PE=4SV=1	#NUM!	#NUM!	#NUM!	#NUM!	#NUM!	#NUM!	#NUM!	#NUM!	#NUM!	#NUM!	#NUM!	#NUM!	#NUM!	#NUM!	#NUM!	#NUM!	#NUM!	#NUM!	#NUM!	#NUM!	#NUM!	#NUM!	#NUM!	#NUM!	#NUM!	#NUM!	#NUM!	#NUM!	#NUM!	#NUM!	#NUM!	#NUM!	#NUM!	#NUM!	#NUM!	#NUM!	#NUM!	#NUM!	#NUM!	#NUM!	#NUM!	#NUM!	#NUM!	#NUM!	#NUM!	#NUM!	#NUM!	#NUM!	#NUM!
REV__tr|G0S008|G0S008_CHATDUncharacterizedproteinOS=Chaetomiumthermophilum(strainDSM1495/CBS144.50/IMI039719)OX=759272GN=CTHT_0008300PE=4SV=1	#NUM!	#NUM!	#NUM!	#NUM!	#NUM!	#NUM!	#NUM!	#NUM!	#NUM!	#NUM!	#NUM!	#NUM!	#NUM!	#NUM!	#NUM!	#NUM!	#NUM!	#NUM!	#NUM!	#NUM!	#NUM!	#NUM!	#NUM!	#NUM!	#NUM!	#NUM!	#NUM!	#NUM!	#NUM!	#NUM!	#NUM!	#NUM!	#NUM!	#NUM!	#NUM!	#NUM!	#NUM!	#NUM!	#NUM!	#NUM!	#NUM!	#NUM!	#NUM!	#NUM!	#NUM!	#NUM!	#NUM!	#NUM!	#NUM!
REV__tr|G0S2Y5|G0S2Y5_CHATDDNApolymeraseepsiloncatalyticsubunitOS=Chaetomiumthermophilum(strainDSM1495/CBS144.50/IMI039719)OX=759272GN=CTHT_0018940PE=3SV=1	#NUM!	#NUM!	#NUM!	#NUM!	#NUM!	#NUM!	#NUM!	#NUM!	#NUM!	#NUM!	#NUM!	#NUM!	#NUM!	#NUM!	#NUM!	#NUM!	#NUM!	#NUM!	#NUM!	#NUM!	#NUM!	#NUM!	#NUM!	#NUM!	#NUM!	#NUM!	#NUM!	#NUM!	#NUM!	#NUM!	#NUM!	#NUM!	#NUM!	#NUM!	#NUM!	#NUM!	#NUM!	#NUM!	#NUM!	#NUM!	#NUM!	#NUM!	#NUM!	#NUM!	#NUM!	#NUM!	#NUM!	#NUM!	#NUM!
REV__tr|G0S3U5|G0S3U5_CHATDDyneinheavychain,cytoplasmicOS=Chaetomiumthermophilum(strainDSM1495/CBS144.50/IMI039719)OX=759272GN=CTHT_0038920PE=4SV=1	#NUM!	#NUM!	#NUM!	#NUM!	#NUM!	#NUM!	#NUM!	#NUM!	#NUM!	#NUM!	#NUM!	#NUM!	#NUM!	#NUM!	#NUM!	#NUM!	#NUM!	#NUM!	#NUM!	#NUM!	#NUM!	#NUM!	#NUM!	#NUM!	#NUM!	#NUM!	#NUM!	#NUM!	#NUM!	#NUM!	#NUM!	#NUM!	#NUM!	#NUM!	#NUM!	#NUM!	#NUM!	#NUM!	#NUM!	#NUM!	#NUM!	#NUM!	#NUM!	#NUM!	#NUM!	#NUM!	#NUM!	#NUM!	#NUM!
REV__tr|G0S470|G0S470_CHATDGlutamine--tRNAligaseOS=Chaetomiumthermophilum(strainDSM1495/CBS144.50/IMI039719)OX=759272GN=CTHT_0030930PE=3SV=1	#NUM!	#NUM!	#NUM!	#NUM!	#NUM!	#NUM!	#NUM!	#NUM!	#NUM!	#NUM!	#NUM!	#NUM!	#NUM!	#NUM!	#NUM!	#NUM!	#NUM!	#NUM!	#NUM!	#NUM!	#NUM!	#NUM!	#NUM!	#NUM!	#NUM!	#NUM!	#NUM!	#NUM!	#NUM!	#NUM!	#NUM!	#NUM!	#NUM!	#NUM!	#NUM!	#NUM!	#NUM!	#NUM!	#NUM!	#NUM!	#NUM!	#NUM!	#NUM!	#NUM!	#NUM!	#NUM!	#NUM!	#NUM!	#NUM!
REV__tr|G0S5Q0|G0S5Q0_CHATDMitochondrialpyruvatedehydrogenaseproteinxcomponent-likeproteinOS=Chaetomiumthermophilum(strainDSM1495/CBS144.50/IMI039719)OX=759272GN=CTHT_0025050PE=3SV=1	#NUM!	#NUM!	#NUM!	#NUM!	#NUM!	#NUM!	#NUM!	#NUM!	#NUM!	#NUM!	#NUM!	#NUM!	#NUM!	#NUM!	#NUM!	#NUM!	#NUM!	#NUM!	#NUM!	#NUM!	#NUM!	#NUM!	#NUM!	#NUM!	#NUM!	#NUM!	#NUM!	#NUM!	#NUM!	#NUM!	#NUM!	#NUM!	#NUM!	#NUM!	#NUM!	#NUM!	#NUM!	#NUM!	#NUM!	#NUM!	#NUM!	#NUM!	#NUM!	#NUM!	#NUM!	#NUM!	#NUM!	#NUM!	#NUM!
REV__tr|G0S5W9|G0S5W9_CHATDPutativepre-mRNAsplicingproteinOS=Chaetomiumthermophilum(strainDSM1495/CBS144.50/IMI039719)OX=759272GN=CTHT_0025210PE=3SV=1	#NUM!	#NUM!	#NUM!	#NUM!	#NUM!	#NUM!	#NUM!	#NUM!	#NUM!	#NUM!	#NUM!	#NUM!	#NUM!	#NUM!	#NUM!	#NUM!	#NUM!	#NUM!	#NUM!	#NUM!	#NUM!	#NUM!	#NUM!	#NUM!	#NUM!	#NUM!	#NUM!	#NUM!	#NUM!	#NUM!	#NUM!	#NUM!	#NUM!	#NUM!	#NUM!	#NUM!	#NUM!	#NUM!	#NUM!	#NUM!	#NUM!	#NUM!	#NUM!	#NUM!	#NUM!	#NUM!	#NUM!	#NUM!	#NUM!
REV__tr|G0S6U4|G0S6U4_CHATDUncharacterizedproteinOS=Chaetomiumthermophilum(strainDSM1495/CBS144.50/IMI039719)OX=759272GN=CTHT_0026900PE=4SV=1	#NUM!	#NUM!	#NUM!	#NUM!	#NUM!	#NUM!	#NUM!	#NUM!	#NUM!	#NUM!	#NUM!	#NUM!	#NUM!	#NUM!	#NUM!	#NUM!	#NUM!	#NUM!	#NUM!	#NUM!	#NUM!	#NUM!	#NUM!	#NUM!	#NUM!	#NUM!	#NUM!	#NUM!	#NUM!	#NUM!	#NUM!	#NUM!	#NUM!	#NUM!	#NUM!	#NUM!	#NUM!	#NUM!	#NUM!	#NUM!	#NUM!	#NUM!	#NUM!	#NUM!	#NUM!	#NUM!	#NUM!	#NUM!	#NUM!
REV__tr|G0S8B6|G0S8B6_CHATDNonribosomalpeptidesynthase-likeproteinOS=Chaetomiumthermophilum(strainDSM1495/CBS144.50/IMI039719)OX=759272GN=CTHT_0021160PE=4SV=1	#NUM!	#NUM!	#NUM!	#NUM!	#NUM!	#NUM!	#NUM!	#NUM!	#NUM!	#NUM!	#NUM!	#NUM!	#NUM!	#NUM!	#NUM!	#NUM!	#NUM!	#NUM!	#NUM!	#NUM!	#NUM!	#NUM!	#NUM!	#NUM!	#NUM!	#NUM!	#NUM!	#NUM!	#NUM!	#NUM!	#NUM!	#NUM!	#NUM!	#NUM!	#NUM!	#NUM!	#NUM!	#NUM!	#NUM!	#NUM!	#NUM!	#NUM!	#NUM!	#NUM!	#NUM!	#NUM!	#NUM!	#NUM!	#NUM!
REV__tr|G0S8V3|G0S8V3_CHATDHECT-typeE3ubiquitintransferaseOS=Chaetomiumthermophilum(strainDSM1495/CBS144.50/IMI039719)OX=759272GN=CTHT_0043540PE=3SV=1	#NUM!	#NUM!	#NUM!	#NUM!	#NUM!	#NUM!	#NUM!	#NUM!	#NUM!	#NUM!	#NUM!	#NUM!	#NUM!	#NUM!	#NUM!	#NUM!	#NUM!	#NUM!	#NUM!	#NUM!	#NUM!	#NUM!	#NUM!	#NUM!	#NUM!	#NUM!	#NUM!	#NUM!	#NUM!	#NUM!	#NUM!	#NUM!	#NUM!	#NUM!	#NUM!	#NUM!	#NUM!	#NUM!	#NUM!	#NUM!	#NUM!	#NUM!	#NUM!	#NUM!	#NUM!	#NUM!	#NUM!	#NUM!	#NUM!
REV__tr|G0S9Y7|G0S9Y7_CHATDTFIIIC_sub6domain-containingproteinOS=Chaetomiumthermophilum(strainDSM1495/CBS144.50/IMI039719)OX=759272GN=CTHT_0040350PE=4SV=1	#NUM!	#NUM!	#NUM!	#NUM!	#NUM!	#NUM!	#NUM!	#NUM!	#NUM!	#NUM!	#NUM!	#NUM!	#NUM!	#NUM!	#NUM!	#NUM!	#NUM!	#NUM!	#NUM!	#NUM!	#NUM!	#NUM!	#NUM!	#NUM!	#NUM!	#NUM!	#NUM!	#NUM!	#NUM!	#NUM!	#NUM!	#NUM!	#NUM!	#NUM!	#NUM!	#NUM!	#NUM!	#NUM!	#NUM!	#NUM!	#NUM!	#NUM!	#NUM!	#NUM!	#NUM!	#NUM!	#NUM!	#NUM!	#NUM!
REV__tr|G0SCD7|G0SCD7_CHATDATPpyrophosphate-lyaseOS=Chaetomiumthermophilum(strainDSM1495/CBS144.50/IMI039719)OX=759272GN=CTHT_0056850PE=3SV=1	#NUM!	#NUM!	#NUM!	#NUM!	#NUM!	#NUM!	#NUM!	#NUM!	#NUM!	#NUM!	#NUM!	#NUM!	#NUM!	#NUM!	#NUM!	#NUM!	#NUM!	#NUM!	#NUM!	#NUM!	#NUM!	#NUM!	#NUM!	#NUM!	#NUM!	#NUM!	#NUM!	#NUM!	#NUM!	#NUM!	#NUM!	#NUM!	#NUM!	#NUM!	#NUM!	#NUM!	#NUM!	#NUM!	#NUM!	#NUM!	#NUM!	#NUM!	#NUM!	#NUM!	#NUM!	#NUM!	#NUM!	#NUM!	#NUM!
REV__tr|G0SDB7|G0SDB7_CHATDUncharacterizedproteinOS=Chaetomiumthermophilum(strainDSM1495/CBS144.50/IMI039719)OX=759272GN=CTHT_0051210PE=3SV=1	#NUM!	#NUM!	#NUM!	#NUM!	#NUM!	#NUM!	#NUM!	#NUM!	#NUM!	#NUM!	#NUM!	#NUM!	#NUM!	#NUM!	#NUM!	#NUM!	#NUM!	#NUM!	#NUM!	#NUM!	#NUM!	#NUM!	#NUM!	#NUM!	#NUM!	#NUM!	#NUM!	#NUM!	#NUM!	#NUM!	#NUM!	#NUM!	#NUM!	#NUM!	#NUM!	#NUM!	#NUM!	#NUM!	#NUM!	#NUM!	#NUM!	#NUM!	#NUM!	#NUM!	#NUM!	#NUM!	#NUM!	#NUM!	#NUM!
REV__tr|G0SDS5|G0SDS5_CHATDUncharacterizedproteinOS=Chaetomiumthermophilum(strainDSM1495/CBS144.50/IMI039719)OX=759272GN=CTHT_0052820PE=4SV=1	#NUM!	#NUM!	#NUM!	#NUM!	#NUM!	#NUM!	#NUM!	#NUM!	#NUM!	#NUM!	#NUM!	#NUM!	#NUM!	#NUM!	#NUM!	#NUM!	#NUM!	#NUM!	#NUM!	#NUM!	#NUM!	#NUM!	#NUM!	#NUM!	#NUM!	#NUM!	#NUM!	#NUM!	#NUM!	#NUM!	#NUM!	#NUM!	#NUM!	#NUM!	#NUM!	#NUM!	#NUM!	#NUM!	#NUM!	#NUM!	#NUM!	#NUM!	#NUM!	#NUM!	#NUM!	#NUM!	#NUM!	#NUM!	#NUM!
REV__tr|G0SED6|G0SED6_CHATDAutophagy-relatedprotein2OS=Chaetomiumthermophilum(strainDSM1495/CBS144.50/IMI039719)OX=759272GN=CTHT_0063370PE=3SV=1	#NUM!	#NUM!	#NUM!	#NUM!	#NUM!	#NUM!	#NUM!	#NUM!	#NUM!	#NUM!	#NUM!	#NUM!	#NUM!	#NUM!	#NUM!	#NUM!	#NUM!	#NUM!	#NUM!	#NUM!	#NUM!	#NUM!	#NUM!	#NUM!	#NUM!	#NUM!	#NUM!	#NUM!	#NUM!	#NUM!	#NUM!	#NUM!	#NUM!	#NUM!	#NUM!	#NUM!	#NUM!	#NUM!	#NUM!	#NUM!	#NUM!	#NUM!	#NUM!	#NUM!	#NUM!	#NUM!	#NUM!	#NUM!	#NUM!
REV__tr|G0SFC0|G0SFC0_CHATDMethionine--tRNAligaseOS=Chaetomiumthermophilum(strainDSM1495/CBS144.50/IMI039719)OX=759272GN=CTHT_0061510PE=3SV=1	#NUM!	#NUM!	#NUM!	#NUM!	#NUM!	#NUM!	#NUM!	#NUM!	#NUM!	#NUM!	#NUM!	#NUM!	#NUM!	#NUM!	#NUM!	#NUM!	#NUM!	#NUM!	#NUM!	#NUM!	#NUM!	#NUM!	#NUM!	#NUM!	#NUM!	#NUM!	#NUM!	#NUM!	#NUM!	#NUM!	#NUM!	#NUM!	#NUM!	#NUM!	#NUM!	#NUM!	#NUM!	#NUM!	#NUM!	#NUM!	#NUM!	#NUM!	#NUM!	#NUM!	#NUM!	#NUM!	#NUM!	#NUM!	#NUM!
CON__P04264	324660	3024900	5291000	6388100	5680400	3433300	7355500	4194300	13186000	2232800	8005600	7839600	5741600	1682300	4299200	11211000	11272000	5878300	5503000	3287800	1495400	1228000	2164900	1926400	2242500	2849300	4194600	3611000	3043200	3320600	830930	2631700	7340000	1198500	1034300	2186100	1083400	698360	9109200	880080	36893000	19323000	21169000	6520400	8379200	8875300	55025000	11513000	12655000
REV__tr|G0SFD7|G0SFD7_CHATDMitochondrialGTPasemss1-likeproteinOS=Chaetomiumthermophilum(strainDSM1495/CBS144.50/IMI039719)OX=759272GN=CTHT_0061680PE=3SV=1	#NUM!	#NUM!	#NUM!	#NUM!	#NUM!	#NUM!	#NUM!	#NUM!	#NUM!	#NUM!	#NUM!	#NUM!	#NUM!	#NUM!	#NUM!	#NUM!	#NUM!	#NUM!	#NUM!	#NUM!	#NUM!	#NUM!	#NUM!	#NUM!	#NUM!	#NUM!	#NUM!	#NUM!	#NUM!	#NUM!	#NUM!	#NUM!	#NUM!	#NUM!	#NUM!	#NUM!	#NUM!	#NUM!	#NUM!	#NUM!	#NUM!	#NUM!	#NUM!	#NUM!	#NUM!	#NUM!	#NUM!	#NUM!	#NUM!
REV__tr|G0SFY3|G0SFY3_CHATDUncharacterizedproteinOS=Chaetomiumthermophilum(strainDSM1495/CBS144.50/IMI039719)OX=759272GN=CTHT_0072570PE=4SV=1	#NUM!	#NUM!	#NUM!	#NUM!	#NUM!	#NUM!	#NUM!	#NUM!	#NUM!	#NUM!	#NUM!	#NUM!	#NUM!	#NUM!	#NUM!	#NUM!	#NUM!	#NUM!	#NUM!	#NUM!	#NUM!	#NUM!	#NUM!	#NUM!	#NUM!	#NUM!	#NUM!	#NUM!	#NUM!	#NUM!	#NUM!	#NUM!	#NUM!	#NUM!	#NUM!	#NUM!	#NUM!	#NUM!	#NUM!	#NUM!	#NUM!	#NUM!	#NUM!	#NUM!	#NUM!	#NUM!	#NUM!	#NUM!	#NUM!
REV__tr|G0SH92|G0SH92_CHATDUncharacterizedproteinOS=Chaetomiumthermophilum(strainDSM1495/CBS144.50/IMI039719)OX=759272GN=CTHT_0069160PE=4SV=1	#NUM!	#NUM!	#NUM!	#NUM!	#NUM!	#NUM!	#NUM!	#NUM!	#NUM!	#NUM!	#NUM!	#NUM!	#NUM!	#NUM!	#NUM!	#NUM!	#NUM!	#NUM!	#NUM!	#NUM!	#NUM!	#NUM!	#NUM!	#NUM!	#NUM!	#NUM!	#NUM!	#NUM!	#NUM!	#NUM!	#NUM!	#NUM!	#NUM!	#NUM!	#NUM!	#NUM!	#NUM!	#NUM!	#NUM!	#NUM!	#NUM!	#NUM!	#NUM!	#NUM!	#NUM!	#NUM!	#NUM!	#NUM!	#NUM!
tr|G0RZQ2|G0RZQ2_CHATDGlutaminesynthetaseOS=Chaetomiumthermophilum(strainDSM1495/CBS144.50/IMI039719)OX=759272GN=CTHT_0003770PE=3SV=1	36961	112630	194510	35514	681960	530790	520240	308280	288300	409430	174000	331520	277480	108210	345390	501060	441870	3554100	1692200	2072600	4424300	3815200	35366000	6300900	35143000	55781000	43241000	46777000	27775000	35399000	58066000	893300000	2633300000	4489000000	3981700000	2369700000	1204100000	540680000	730150000	86894000	56612	143810	306910	391520	924760	78278	996330	1896800	2430600
tr|G0SDP4|G0SDP4_CHATDInositol-3-phosphatesynthaseOS=Chaetomiumthermophilum(strainDSM1495/CBS144.50/IMI039719)OX=759272GN=CTHT_0052500PE=3SV=1	0	145420	234880	434660	1228800	850860	1425900	383770	728370	55114	263370	643050	374210	151260	384150	209960	404500	578360	227440	147270	367400	303760	588270	272190	1455400	3310700	2449900	3250000	7545700	6279700	8453000	34474000	221460000	1662400000	3031500000	2404100000	1412000000	707920000	1339600000	242120000	63318	69217	229280	222820	198050	103940	157870	188740	65737
tr|G0SEG9|G0SEG9_CHATD60SacidicribosomalproteinP1-alpha-likeproteinOS=Chaetomiumthermophilum(strainDSM1495/CBS144.50/IMI039719)OX=759272GN=CTHT_0063710PE=3SV=1	0	404080	34405000	24784000	85057000	126150000	519410000	567760000	1468300000	1191300000	1348000000	1201400000	1092700000	487980000	301500000	72174000	74870000	48160000	9213900	5280600	2911400	1244200	3821800	2691700	0	0	1250500	6720800	38968000	34483000	45030000	139750000	127130000	225570000	774550000	448580000	275940000	377530000	1517700000	667020000	213660	1429600	7684300	36084000	72937000	91297000	200110000	793150000	650090000
tr|G0RYP6|G0RYP6_CHATDHeatshockprotein70-likeproteinOS=Chaetomiumthermophilum(strainDSM1495/CBS144.50/IMI039719)OX=759272GN=CTHT_0007430PE=1SV=1	346810	4414400	17455000	20836000	34187000	38175000	49774000	39421000	60816000	19001000	44524000	56068000	46906000	25492000	56094000	42999000	82717000	154550000	81934000	81405000	94966000	113660000	229100000	152310000	194750000	374580000	306810000	439870000	422210000	272710000	304200000	490830000	430290000	597260000	676720000	577420000	482820000	413330000	1234400000	315990000	960600	3516500	7716200	7026400	10498000	11844000	19563000	20703000	28086000
tr|G0S7V9|G0S7V9_CHATDPyridoxal5'-phosphatesynthase(glutaminehydrolyzing)OS=Chaetomiumthermophilum(strainDSM1495/CBS144.50/IMI039719)OX=759272GN=CTHT_0037170PE=3SV=1	0	87602	34068	36493	0	0	243640	0	0	0	0	0	0	0	0	0	0	0	0	32596	0	0	887560	0	1441900	2460800	3608700	3265900	2209200	30745000	81510000	439490000	626430000	699030000	486750000	264790000	96967000	26173000	40359000	2948400	0	20951	105700	0	0	24762	501500	0	0
tr|G0S2N6|G0S2N6_CHATDPyruvatekinaseOS=Chaetomiumthermophilum(strainDSM1495/CBS144.50/IMI039719)OX=759272GN=CTHT_0017880PE=3SV=1	0	10994	18651	17338	24552	200310	19126	79676	1590300	97782	1063100	690560	468640	45121	167360	64274	230080	579180	0	30634	2650200	3832800	4125600	1508400	9025000	18303000	18630000	28174000	27488000	14929000	18280000	26488000	26130000	82055000	478840000	745130000	621830000	319870000	623440000	97629000	13405	18137	110510	57832	186290	86667	388610	854130	408320
tr|G0S721|G0S721_CHATDUncharacterizedproteinOS=Chaetomiumthermophilum(strainDSM1495/CBS144.50/IMI039719)OX=759272GN=CTHT_0035860PE=4SV=1	0	0	0	0	0	0	0	0	0	0	0	19763000	15074000	0	4384900	0	0	0	0	0	0	2579700	0	22707000	0	0	0	0	0	11184000	0	10871000	8569500	76087000	377700000	516790000	334490000	224590000	375800000	73030000	2156000	3726400	0	0	0	0	0	0	0
tr|G0S079|G0S079_CHATD60SacidicribosomalproteinP2-likeproteinOS=Chaetomiumthermophilum(strainDSM1495/CBS144.50/IMI039719)OX=759272GN=CTHT_0009060PE=3SV=1	80526	527690	8751600	17198000	33793000	56245000	125700000	205710000	627770000	335840000	508320000	421340000	233680000	55660000	76182000	26903000	14739000	10677000	253200	291240	0	170950	0	173480	290920	0	384010	6206900	16851000	17262000	20163000	70322000	99098000	210030000	291230000	152360000	142080000	231500000	1572100000	470800000	54675	38055	296910	531550	1771200	6391100	124050000	195480000	169760000
tr|G0SGS2|G0SGS2_CHATDProteindisulfide-isomeraseOS=Chaetomiumthermophilum(strainDSM1495/CBS144.50/IMI039719)OX=759272GN=CTHT_0067360PE=3SV=1	0	101600	170650	890480	801040	723350	499240	110700	286670	499060	1858200	736030	609180	252510	61243	249510	55137	1342300	436880	108050	387920	659330	1773300	474330	9067300	135880000	150630000	187440000	106400000	77750000	69348000	107650000	109660000	183310000	281570000	256410000	165160000	110600000	316940000	77541000	0	81254	55994	74228	144450	70014	673410	371890	470930
tr|G0S5V3|G0S5V3_CHATDPutativeheatshockproteinOS=Chaetomiumthermophilum(strainDSM1495/CBS144.50/IMI039719)OX=759272GN=CTHT_0033740PE=3SV=1	91936	600320	9011700	10009000	15885000	15876000	24745000	20438000	54334000	16624000	26606000	37371000	28188000	13901000	27975000	17659000	44507000	84690000	36761000	31551000	26848000	31652000	62976000	34171000	35815000	77783000	79019000	118000000	137320000	88914000	101190000	178010000	184530000	239790000	277860000	200910000	198090000	158940000	644130000	180920000	467460	739370	2478300	3229500	6143800	8660000	18053000	18741000	23811000
tr|G0S969|G0S969_CHATDHomocitratesynthaseOS=Chaetomiumthermophilum(strainDSM1495/CBS144.50/IMI039719)OX=759272GN=CTHT_0044760PE=3SV=1	0	25068	48329	193870	21054	122030	0	57484	0	34817	0	0	53471	27864	44351	0	0	0	0	55083	18612	134490	0	71029	0	566190	724740	321230	856770	1859600	2519700	9421700	23669000	131220000	272600000	236460000	163520000	66700000	115270000	42235000	0	82551	113910	74406	183000	224150	218980	508720	36035
tr|G0S9J9|G0S9J9_CHATDPutativecis-transproteinOS=Chaetomiumthermophilum(strainDSM1495/CBS144.50/IMI039719)OX=759272GN=CTHT_0046150PE=3SV=1	0	51844	181190	265380	321430	108270	2744000	130670	1481200	0	0	41167	111610	19481	0	72428	396740	1501600	841610	1387400	2418400	1933000	11349000	1963100	14158000	25251000	59203000	137780000	202020000	172620000	187670000	255840000	183510000	220100000	244990000	225690000	192380000	154330000	540990000	183950000	0	75409	28106	17556	60012	71917	0	116170	1613400
tr|G0S5U4|G0S5U4_CHATDIsocitratedehydrogenase[NAD]subunit,mitochondrialOS=Chaetomiumthermophilum(strainDSM1495/CBS144.50/IMI039719)OX=759272GN=CTHT_0033640PE=3SV=1	52355	31211	453350	532680	288500	58346	381830	219930	0	0	0	0	0	0	0	0	0	0	0	0	0	0	52782	0	0	329870	568380	1228900	1371700	2571500	2036200	37665000	134620000	268830000	240900000	156270000	134960000	24731000	64244000	14758000	79843	0	81007	0	0	9370	113300	0	0
tr|G0S935|G0S935_CHATDPhosphoenolpyruvatecarboxykinase(ATP)OS=Chaetomiumthermophilum(strainDSM1495/CBS144.50/IMI039719)OX=759272GN=CTHT_0044390PE=3SV=1;tr|G0SCQ2|G0SCQ2_CHATDUncharacterizedproteinOS=Chaetomiumthermophilum(strainDSM1495/CBS144.50/IMI039719)OX=759272GN=CTHT_0058030PE=4SV=1	0	0	28840	44795	17651	0	188040	459750	7663000	0	1144700	1454900	1319400	304960	888760	0	0	1149700	0	0	203770	112550	69984	221770	231460	206580	62974	103330	1089300	466950	1068800	3079500	7951300	85528000	235790000	183130000	121560000	55923000	109550000	16936000	0	0	51828	20286	19120	0	0	0	123970
tr|G0S7E8|G0S7E8_CHATDPutativetropomyosinproteinOS=Chaetomiumthermophilum(strainDSM1495/CBS144.50/IMI039719)OX=759272GN=CTHT_0027890PE=4SV=1	0	23829	0	0	197420	7331700	0	2991600	0	87672	0	1811700	0	57541	0	0	0	0	111540	0	99788	97266	198550	0	196320	662850	155450	2132800	4129000	10244000	7164800	42700000	36806000	82280000	220600000	262750000	151230000	100320000	217790000	105640000	0	26790	232160	114110	0	0	0	277750	186460
tr|G0S824|G0S824_CHATD3-hydroxybutyryl-CoAdehydrogenase-likeproteinOS=Chaetomiumthermophilum(strainDSM1495/CBS144.50/IMI039719)OX=759272GN=CTHT_0029120PE=3SV=1	0	0	132540	24550	367690	191890	254970	431710	2028200	231620	135240	807930	60785	0	0	15316	0	0	0	0	1222600	0	0	0	194780	670690	267690	743430	121310	0	238600	519560	740690	16151000	196930000	470250000	589210000	347910000	805800000	157990000	0	0	375120	860690	7855900	10071000	43114000	47198000	62665000
tr|G0SBN0|G0SBN0_CHATD14_3_3domain-containingproteinOS=Chaetomiumthermophilum(strainDSM1495/CBS144.50/IMI039719)OX=759272GN=CTHT_0054160PE=3SV=1	11000	309140	5383900	13608000	14027000	12519000	10860000	10122000	18151000	4584200	6516700	5941700	4178900	2835200	9468800	4876600	21884000	34764000	19832000	27828000	35401000	44403000	47679000	40290000	58650000	68461000	28640000	61969000	98513000	96356000	75623000	132530000	99134000	141130000	195730000	198110000	242320000	212230000	678290000	174740000	117690	757850	2400800	2735400	5432900	7539700	22125000	23525000	25639000
tr|G0S136|G0S136_CHATDElongationfactor1-alphaOS=Chaetomiumthermophilum(strainDSM1495/CBS144.50/IMI039719)OX=759272GN=CTHT_0012210PE=3SV=1	45861	827860	9604600	10863000	12917000	13484000	12495000	12475000	34606000	7278000	21799000	18278000	13130000	4858000	4925400	4092200	3194600	5699900	1177300	1965100	2729500	3112400	4693500	2466200	6377700	53974000	98794000	154650000	127640000	46562000	61749000	61745000	57542000	94584000	174890000	220860000	298180000	311430000	1255800000	623130000	154720	756460	3073200	2550200	6106400	3785600	10503000	20735000	28330000
tr|G0SHV9|G0SHV9_CHATDPH_6domain-containingproteinOS=Chaetomiumthermophilum(strainDSM1495/CBS144.50/IMI039719)OX=759272GN=CTHT_0073550PE=4SV=1	262300	6288000	53949000	74431000	104460000	75643000	73259000	47167000	58013000	4954600	12809000	16091000	15132000	4160700	15836000	11416000	13357000	33795000	5378300	10444000	19189000	43592000	264090000	70014000	311760000	579320000	338060000	363370000	214700000	170070000	125700000	216560000	154280000	168260000	170370000	138140000	121680000	62509000	199250000	44311000	138670	360910	1533500	2272800	5961000	8443300	21361000	20366000	13753000
tr|G0SC38|G0SC38_CHATDIsocitratedehydrogenase[NAD]subunit,mitochondrialOS=Chaetomiumthermophilum(strainDSM1495/CBS144.50/IMI039719)OX=759272GN=CTHT_0055800PE=3SV=1	0	14046	339900	498180	444850	331950	207370	102920	0	0	0	0	0	0	0	0	47892	0	0	20581	0	48240	21842	0	54457	381130	851410	1640200	2808700	2085000	3685800	29455000	74835000	162110000	163090000	97150000	52331000	22295000	36405000	8431000	0	8943	0	0	100250	0	49961	56247	41613
tr|G0SBQ5|G0SBQ5_CHATDPutative14-3-3proteinOS=Chaetomiumthermophilum(strainDSM1495/CBS144.50/IMI039719)OX=759272GN=CTHT_0054410PE=3SV=1	11413	272380	3131000	2597200	7592300	8404500	7652600	5329000	10484000	1367400	2413800	3124100	2520900	1737700	5490500	1759300	7972700	14673000	4968000	6795800	12405000	16871000	38417000	19142000	20292000	41280000	27932000	44114000	53642000	44297000	47764000	83085000	98209000	95333000	148140000	164260000	229160000	260010000	789360000	226800000	79385	190020	1335700	1188100	3351600	4848900	4177500	6266700	5698600
tr|G0SI00|G0SI00_CHATDAldo_ket_reddomain-containingproteinOS=Chaetomiumthermophilum(strainDSM1495/CBS144.50/IMI039719)OX=759272GN=CTHT_0073980PE=3SV=1	0	35488	0	0	0	0	0	0	0	0	0	0	82634	0	86325	0	0	0	0	0	56176	0	22048	0	0	0	0	76666	147520	324810	315750	1021700	2421300	20265000	138780000	280660000	249340000	176480000	249220000	58104000	0	0	0	0	0	0	87792	10164	0
tr|G0S8H3|G0S8H3_CHATDUncharacterizedproteinOS=Chaetomiumthermophilum(strainDSM1495/CBS144.50/IMI039719)OX=759272GN=CTHT_0029880PE=4SV=1	163680	300250	628940	651180	1931800	2436600	2786700	3311600	9584900	2234700	4217000	4897000	3404900	1463700	2663700	2244800	4691600	12066000	3583500	5143800	12847000	13058000	21439000	11705000	16691000	40139000	40600000	80675000	136120000	114370000	140220000	252890000	182210000	174930000	133790000	60944000	30952000	9074400	13195000	2385800	179160	22986	165850	363790	544740	869560	2195500	1606900	1721100
tr|G0S7F6|G0S7F6_CHATDGlutamatedehydrogenaseOS=Chaetomiumthermophilum(strainDSM1495/CBS144.50/IMI039719)OX=759272GN=CTHT_0027970PE=3SV=1	53858	214730	1022200	2756200	9248600	18724000	32943000	35778000	72814000	16420000	34750000	28715000	21499000	10599000	15217000	8818400	11023000	4775100	3905300	1742800	1839500	2057000	3380300	1946200	1839500	2734000	5818900	28088000	83497000	79952000	96839000	168310000	172540000	180760000	133150000	68153000	38092000	15175000	27193000	4782600	0	0	75160	168020	3485700	11490000	47771000	85651000	89641000
tr|G0S120|G0S120_CHATDSulfateadenylyltransferaseOS=Chaetomiumthermophilum(strainDSM1495/CBS144.50/IMI039719)OX=759272GN=MET3PE=3SV=1	24597	17714	58217	162150	46769	0	33406	0	1415000	0	43303	0	69432	132230	546960	0	1105000	21553	618090	281260	0	75637	0	46548	33288	0	21895	39776	89333	197110	1052500	29175000	96975000	156850000	128370000	69504000	28307000	10605000	19232000	2147100	0	0	0	0	0	26652	0	0	70247
tr|G0RZF1|G0RZF1_CHATDUDP-galactopyranosemutase-likeproteinOS=Chaetomiumthermophilum(strainDSM1495/CBS144.50/IMI039719)OX=759272GN=CTHT_0002740PE=4SV=1	0	0	15606	174750	218020	0	262250	0	41443	52665	0	0	149980	0	127270	33050	276990	16952	0	16992	16599	166500	0	0	0	59363	124090	2188400	2151100	5974500	22849000	140900000	163970000	179380000	126030000	64573000	22070000	11268000	10085000	4763200	41648	34793	265110	0	56411	30534	104190	0	111590
tr|G0SE59|G0SE59_CHATDGlutaminesynthetaseOS=Chaetomiumthermophilum(strainDSM1495/CBS144.50/IMI039719)OX=759272GN=CTHT_0062540PE=3SV=1	0	17585	0	0	0	0	0	0	0	0	0	0	0	0	0	0	0	0	0	0	0	0	725600	155590	244840	0	315440	397120	227500	269890	515690	27576000	86077000	150150000	124930000	63283000	22917000	10052000	15290000	1190700	0	0	77035	0	0	0	0	0	0
tr|G0SBJ0|G0SBJ0_CHATDUDP-glucosepyrophosphorylaseOS=Chaetomiumthermophilum(strainDSM1495/CBS144.50/IMI039719)OX=759272GN=CTHT_0053750PE=3SV=1	0	44449	334780	287010	285360	834220	183110	54700	703280	17456	159240	94364	59064	0	36912	49755	88779	190110	51349	83497	809930	2025600	5614600	1958700	6110800	9946200	32947000	119830000	292340000	237420000	312160000	385960000	231510000	160700000	107730000	45552000	16357000	4620400	15372000	629910	35956	76717	429180	344240	745020	532310	484360	241110	352300
tr|G0RZP9|G0RZP9_CHATDD-fructose-6-phosphateamidotransferaseOS=Chaetomiumthermophilum(strainDSM1495/CBS144.50/IMI039719)OX=759272GN=CTHT_0003740PE=4SV=1	0	34860	235650	437310	677440	548600	549800	367160	198280	15375	0	0	0	0	0	0	28700	151030	0	0	36717	45952	382500	202430	896410	1370000	2687800	5486200	22838000	35448000	62074000	171340000	159930000	168560000	103690000	56139000	30491000	13903000	36587000	7108300	0	231020	10812	48936	51703	0	262210	127460	88234
tr|G0SB67|G0SB67_CHATDArginaseOS=Chaetomiumthermophilum(strainDSM1495/CBS144.50/IMI039719)OX=759272GN=CTHT_0049080PE=3SV=1	0	0	0	0	0	0	0	0	0	0	0	0	0	0	0	0	0	0	0	0	0	0	0	37965	0	0	0	0	0	0	0	329300	5602800	34964000	98214000	83662000	48276000	42318000	108670000	32015000	0	0	0	0	0	0	0	0	0
tr|G0SF38|G0SF38_CHATDHistidinebiosynthesistrifunctionalproteinOS=Chaetomiumthermophilum(strainDSM1495/CBS144.50/IMI039719)OX=759272GN=CTHT_0060690PE=3SV=1	0	28103	55880	486140	517080	403290	166330	66813	0	527380	0	16881	114920	0	0	43175	508840	41422	131970	0	40028	174280	303680	115860	273010	1089700	936550	1924600	5576900	5330900	8436600	25344000	31869000	64248000	97610000	80367000	46228000	23667000	64151000	7785700	24395	36876	140690	28064	84666	0	121000	152900	588810
tr|G0RXX3|G0RXX3_CHATDUncharacterizedproteinOS=Chaetomiumthermophilum(strainDSM1495/CBS144.50/IMI039719)OX=759272GN=CTHT_0004610PE=3SV=1	0	14117	237780	42043	0	0	39063	41294	0	0	0	0	0	0	770270	0	0	0	0	29833	0	0	0	27915	0	0	0	0	210240	173350	235100	898340	13634000	66390000	97553000	67156000	40137000	12089000	30225000	3998800	0	491480	325200	0	0	0	0	0	0
tr|G0S916|G0S916_CHATDEndoplasmicreticulumchaperoneBiPOS=Chaetomiumthermophilum(strainDSM1495/CBS144.50/IMI039719)OX=759272GN=CTHT_0044200PE=3SV=1	1342	301360	1930500	2564600	3853700	4219100	4099500	3601600	5635400	1778500	6286900	3188200	3324800	1416600	4295400	2073700	5437900	8916800	4089000	2639800	3922200	6460500	11333000	6584300	6317600	17571000	14035000	26387000	26493000	22206000	23419000	42888000	46587000	68832000	94115000	80708000	68437000	59054000	239770000	90574000	34787	189450	838640	457220	1486400	783080	2416600	2148900	2865200
CON__P35527	183190	2409900	924200	1381100	2010900	658760	3278600	579140	4962900	6033500	5117400	5661600	6716200	4773200	7130100	7817300	8493000	2335900	2646700	2973300	1609100	1418400	1408800	1157300	2303200	1502500	2377300	2089200	2088400	937930	926950	456720	2205500	1361700	2528400	5156900	5592400	323510	3502900	2316700	14738000	9420900	16694000	8525000	8172300	13487000	52495000	12879000	8717100
tr|G0S6B8|G0S6B8_CHATDHsp90chaperoneproteinkinase-targetingsubunitOS=Chaetomiumthermophilum(strainDSM1495/CBS144.50/IMI039719)OX=759272GN=CTHT_0026190PE=3SV=1	0	56653	61265	237520	231360	52087	138190	37279	0	0	0	0	0	0	0	0	47384	0	176840	190060	92014	329200	3055300	945810	3321200	7073700	6279300	5761200	4664100	5159700	3743000	10140000	12594000	35609000	90563000	102320000	71928000	33508000	78818000	13643000	0	0	71386	0	0	0	36608	0	0
tr|G0S7G7|G0S7G7_CHATDPhosphoglyceratedehydrogenaseOS=Chaetomiumthermophilum(strainDSM1495/CBS144.50/IMI039719)OX=759272GN=CTHT_0028080PE=3SV=1	0	0	15667	53077	0	0	0	0	1022300	120100	0	306540	0	31266	0	0	16768	141820	0	0	27262	0	0	53719	0	88099	268910	846980	2692600	2767800	4127200	5399200	7720500	21445000	89992000	131330000	130770000	77716000	278320000	53923000	0	0	0	0	46107	160380	0	0	0
tr|G0S0X6|G0S0X6_CHATDARP2/3complex20kDasubunit-likeproteinOS=Chaetomiumthermophilum(strainDSM1495/CBS144.50/IMI039719)OX=759272GN=CTHT_0011590PE=3SV=1	0	97275	204750	0	0	0	187740	272590	0	0	0	0	0	0	0	0	0	0	0	0	0	0	0	0	666410	0	0	0	0	0	271230	1735600	9357500	80350000	89725000	65670000	56314000	20090000	26144000	573630	0	11287	42798	282280	388260	0	1288400	0	0
tr|G0S5T7|G0S5T7_CHATDElongationfactor2OS=Chaetomiumthermophilum(strainDSM1495/CBS144.50/IMI039719)OX=759272GN=CTHT_0033570PE=3SV=1	0	44386	214980	344160	573960	348540	266270	216180	286480	72343	275650	300750	222360	410930	277980	176970	406110	1536200	1378200	1205300	1408900	1210900	1175500	520910	531790	594350	489240	1607200	2153700	1954000	2144900	7229500	11706000	36629000	88575000	146470000	216560000	199080000	830580000	300150000	12556	52802	426140	704390	4592800	6483400	47142000	124840000	151410000
tr|G0SGR2|G0SGR2_CHATDAminopeptidase-likeproteinOS=Chaetomiumthermophilum(strainDSM1495/CBS144.50/IMI039719)OX=759272GN=CTHT_0067260PE=3SV=1	0	0	61540	0	120110	0	166100	0	89282	54936	0	0	0	0	0	0	0	0	0	0	0	0	0	0	0	49241	0	76600	0	0	0	0	5217400	55128000	88417000	63573000	31969000	7519200	12645000	1950200	0	71814	0	11326	0	0	0	0	0
tr|G0SET9|G0SET9_CHATDATPphosphoribosyltransferaseOS=Chaetomiumthermophilum(strainDSM1495/CBS144.50/IMI039719)OX=759272GN=CTHT_0059680PE=3SV=1	0	0	0	0	0	0	0	0	0	0	0	0	0	0	0	0	61954	6342	0	0	0	0	0	0	0	39684	139500	239550	921210	1049000	1832000	6686000	12209000	31792000	82379000	116500000	90317000	55682000	151770000	26580000	0	0	0	0	0	0	0	0	201290
tr|G0RYB3|G0RYB3_CHATDMitochondrialheatshockprotein60-likeproteinOS=Chaetomiumthermophilum(strainDSM1495/CBS144.50/IMI039719)OX=759272GN=CTHT_0006080PE=3SV=1	86446	3561500	20421000	32391000	73088000	69308000	95852000	87049000	259070000	64601000	97458000	154240000	142220000	79575000	217810000	132790000	286540000	651450000	296760000	295900000	419240000	589100000	1320400000	560170000	1337400000	3139100000	2875400000	3108800000	1624800000	1003700000	615270000	451230000	189480000	119710000	81919000	50867000	39010000	43290000	255230000	111250000	190670	286720	1789800	5068300	14502000	15598000	42407000	58011000	52020000
tr|G0SH15|G0SH15_CHATDHeatshockproteinhsp90-likeproteinOS=Chaetomiumthermophilum(strainDSM1495/CBS144.50/IMI039719)OX=759272GN=CTHT_0068330PE=3SV=1	27050	2799600	13036000	18254000	23670000	23802000	20492000	10488000	28696000	3542300	11272000	12656000	9930300	4239400	12787000	10797000	24153000	69925000	23820000	43871000	92777000	182190000	740310000	235750000	663710000	1743000000	1924400000	2456700000	1731900000	1184600000	800800000	647910000	263250000	144830000	76006000	33137000	15114000	5957700	16532000	8278400	38441	223070	1496600	990870	2964700	3154600	7612600	7286100	10034000
tr|G0RY60|G0RY60_CHATDActin-relatedprotein2/3complexsubunit5OS=Chaetomiumthermophilum(strainDSM1495/CBS144.50/IMI039719)OX=759272GN=CTHT_0005540PE=3SV=1	0	0	0	0	0	0	0	0	0	0	0	0	0	0	0	0	0	0	0	0	0	0	0	0	0	0	0	0	0	0	0	483490	9889200	51727000	73443000	42529000	26849000	11155000	11884000	1965700	0	0	0	0	0	0	0	82117	0
tr|G0RZM0|G0RZM0_CHATDArp2/3complex34kDasubunitOS=Chaetomiumthermophilum(strainDSM1495/CBS144.50/IMI039719)OX=759272GN=CTHT_0003440PE=3SV=1	0	41846	104250	81601	0	0	0	0	0	0	0	0	0	0	0	13491	27911	0	0	0	0	0	0	0	0	0	0	144190	140360	111260	552330	458120	12252000	55895000	72888000	50131000	36961000	11760000	20172000	1395400	0	76185	0	59445	19620	0	0	0	0
tr|G0S1R4|G0S1R4_CHATDATP-dependent6-phosphofructokinaseOS=Chaetomiumthermophilum(strainDSM1495/CBS144.50/IMI039719)OX=759272GN=CTHT_0014530PE=3SV=1	0	0	11756	85698	30177	20278	51423	61838	0	0	0	0	29797	0	54110	76631	53798	186790	94561	48668	0	447660	62111	44442	29828	112260	0	0	66533	65101	272970	776320	5057100	44246000	71870000	44123000	18174000	7905200	10245000	1005300	0	0	0	4260	11602	18571	0	12243	0
tr|G0S9L1|G0S9L1_CHATDAMPK1_CBMdomain-containingproteinOS=Chaetomiumthermophilum(strainDSM1495/CBS144.50/IMI039719)OX=759272GN=CTHT_0046280PE=4SV=1	12702	1979800	23570000	81808000	131200000	106000000	105340000	72097000	91843000	16963000	37877000	48812000	57385000	20701000	63618000	69291000	227620000	671650000	104440000	79102000	61535000	28716000	29754000	26713000	20683000	49744000	35838000	45158000	48930000	45449000	37498000	76964000	53878000	70413000	68718000	45251000	35325000	17828000	62331000	14715000	0	37005	629440	1546100	8194700	26053000	56311000	47581000	42106000
tr|G0SEZ8|G0SEZ8_CHATD6-phosphogluconatedehydrogenase,decarboxylatingOS=Chaetomiumthermophilum(strainDSM1495/CBS144.50/IMI039719)OX=759272GN=CTHT_0060270PE=3SV=1	0	32019	23784	33390	25228	13633	158010	162500	0	120820	166130	204960	227030	68706	96515	139080	27072	262870	324500	30937	665770	489770	346850	975850	59190	398190	858000	511650	187820	137560	205230	2464100	5635200	26671000	68008000	98341000	100480000	112050000	510640000	181110000	24113	33894	45556	0	0	42162	54727	58151	84634
tr|G0RY32|G0RY32_CHATDZincfingerdomain-containingproteinOS=Chaetomiumthermophilum(strainDSM1495/CBS144.50/IMI039719)OX=759272GN=CTHT_0005220PE=3SV=1	0	0	13989	40997	0	452580	0	396640	0	454110	0	0	0	65018	0	0	0	0	0	0	0	69893	92169	0	0	0	0	98315	0	70484	142710	276850	1136600	19422000	67770000	82212000	55208000	24011000	56174000	11302000	176790	0	26195	0	0	0	10289	98424	0
tr|G0S665|G0S665_CHATDAcetyl-CoAacetyltransferase-likeproteinOS=Chaetomiumthermophilum(strainDSM1495/CBS144.50/IMI039719)OX=759272GN=CTHT_0034340PE=3SV=1	0	0	0	0	0	0	0	139120	0	0	0	0	0	0	0	0	0	0	0	0	0	0	0	19573	67878	92796	653510	2645900	5072500	4753800	7217100	14427000	25279000	45566000	66069000	60887000	53334000	44444000	154720000	34776000	0	0	0	86209	0	21613	272650	2419900	6863600
tr|G0S646|G0S646_CHATDCarnitineO-acetyltransferase-likeproteinOS=Chaetomiumthermophilum(strainDSM1495/CBS144.50/IMI039719)OX=759272GN=CTHT_0034140PE=3SV=1	0	16188	8793	155110	136700	194780	142000	72941	42866	27716	133550	37583	35256	18624	116650	94582	196760	35055	141350	26305	11826	92663	56746	71383	52217	0	0	25937	55542	989850	803900	2276500	1902500	19005000	62339000	59969000	34471000	22711000	47438000	12732000	0	22361	87181	58695	178710	132700	264170	165910	276430
tr|G0SAG0|G0SAG0_CHATDUncharacterizedproteinOS=Chaetomiumthermophilum(strainDSM1495/CBS144.50/IMI039719)OX=759272GN=CTHT_0042140PE=4SV=1	0	0	0	0	0	0	0	0	0	0	0	0	0	0	0	0	0	0	0	0	0	0	0	0	2735400	681750	0	1402900	5390400	10360000	5600400	24024000	19027000	46474000	61288000	18783000	12947000	9485300	62542000	42696000	0	0	0	0	0	0	0	0	0
tr|G0S6C7|G0S6C7_CHATDUncharacterizedproteinOS=Chaetomiumthermophilum(strainDSM1495/CBS144.50/IMI039719)OX=759272GN=CTHT_0034440PE=4SV=1	30254	286300	1261200	2285500	3535200	3984400	15749000	30694000	171150000	45479000	109860000	113900000	76144000	28357000	22818000	22075000	19710000	37191000	7314300	7342100	6184400	6045700	5976600	3862100	4889900	6750100	8482000	12580000	12020000	6075800	5263900	14794000	8208700	21752000	60827000	76030000	187610000	135860000	408050000	83733000	106870	428530	1195600	2725200	4777500	5889800	8924400	19631000	32283000
tr|G0S248|G0S248_CHATDATPcitratesynthaseOS=Chaetomiumthermophilum(strainDSM1495/CBS144.50/IMI039719)OX=759272GN=CTHT_0015970PE=4SV=1	0	25372	104770	278980	196030	0	0	76619	148220	29715	107590	35606	0	0	121760	123420	61759	1051400	458180	726990	838310	1075700	7113800	2015300	8898700	82129000	302810000	770600000	1002000000	610060000	599200000	524110000	229240000	141190000	60798000	21535000	3821100	2432700	1991100	493510	0	0	50849	35874	0	32533	0	30575	0
tr|G0S9D5|G0S9D5_CHATDAnthranilatesynthasecomponentI-likeproteinOS=Chaetomiumthermophilum(strainDSM1495/CBS144.50/IMI039719)OX=759272GN=CTHT_0045450PE=4SV=1	0	0	0	0	80792	0	0	0	132270	51421	0	66105	0	29529	0	0	60321	0	39078	41693	0	0	0	0	22235	1098400	237180	736610	270560	176370	136360	2307600	22312000	61275000	60435000	31303000	16831000	4847700	8828200	1143200	0	0	52112	49612	0	72819	0	0	0
tr|G0S4L1|G0S4L1_CHATDPutativemitochondrial10kDaheatshockproteinOS=Chaetomiumthermophilum(strainDSM1495/CBS144.50/IMI039719)OX=759272GN=CTHT_0031390PE=3SV=1	0	136830	199560	0	150390	185520	205350	0	0	0	0	87473	0	54020	133820	291100	464810	838780	533160	811680	0	411850	3244200	2323900	1700200	6090300	6141400	8526300	7653700	7454000	7602800	14367000	20585000	35970000	60219000	67774000	71172000	90590000	724760000	985320000	0	0	87898	310690	1109300	1809800	3133900	4505900	7232600
tr|G0SFH6|G0SFH6_CHATDMultifunctionaltryptophanbiosynthesisproteinOS=Chaetomiumthermophilum(strainDSM1495/CBS144.50/IMI039719)OX=759272GN=CTHT_0070860PE=3SV=1	0	0	0	0	0	0	0	0	1163800	0	0	812250	689180	416080	606150	115200	157830	138930	48826	18466	0	0	179210	22646	67541	0	240570	16438	10499	31874	104150	1940500	18497000	56506000	60029000	36310000	16473000	6562100	7926200	1423300	80574	0	0	0	33181	0	25119	0	95860
tr|G0S934|G0S934_CHATDLysyl-tRNAsynthetaseOS=Chaetomiumthermophilum(strainDSM1495/CBS144.50/IMI039719)OX=759272GN=CTHT_0044380PE=3SV=1	0	24325	0	0	0	59621	86620	0	0	0	0	0	0	0	0	144140	0	0	11835	131250	32286	16935	29513	12296	47906	145450	0	95021	317680	1006600	1309900	21068000	36195000	60878000	57677000	29099000	12086000	4412300	7088200	528090	0	0	90884	0	0	27061	0	0	0
tr|G0SBV6|G0SBV6_CHATDFumaratereductase-likeproteinOS=Chaetomiumthermophilum(strainDSM1495/CBS144.50/IMI039719)OX=759272GN=CTHT_0054940PE=4SV=1	0	12637	121580	58865	188410	225840	0	78777	1164500	41566	597630	668170	320980	88465	429690	102790	181710	494790	212720	76061	40145	567750	261940	139230	308170	636890	165090	1109600	2367500	1232400	2844400	6255300	6535200	20382000	55360000	97694000	115990000	89570000	260550000	54509000	50944	50791	104100	70442	138120	94399	132040	177220	212470
tr|G0SHG6|G0SHG6_CHATDAsparaginyl-tRNAsynthetaseOS=Chaetomiumthermophilum(strainDSM1495/CBS144.50/IMI039719)OX=759272GN=CTHT_0069950PE=4SV=1	0	0	0	0	0	0	0	0	0	88158	0	0	65356	0	0	0	0	0	66358	33043	111440	0	0	0	84815	0	361310	37863	0	0	55445	11004000	46203000	82502000	54860000	23271000	7922500	1940400	2084700	195210	0	34009	0	31061	0	0	384850	0	0
tr|G0SAD3|G0SAD3_CHATDUncharacterizedproteinOS=Chaetomiumthermophilum(strainDSM1495/CBS144.50/IMI039719)OX=759272GN=CTHT_0041870PE=3SV=1	0	154260	389200	31333	36278	0	0	0	0	0	0	0	0	0	0	45669	0	0	0	74795	0	0	0	0	0	37921	145860	59907	457910	485020	256180	571390	7764100	37994000	52936000	39246000	19158000	6137000	6318900	1046800	0	0	0	45869	0	0	0	0	0
tr|G0SBL8|G0SBL8_CHATDActin-relatedprotein2/3complexsubunitOS=Chaetomiumthermophilum(strainDSM1495/CBS144.50/IMI039719)OX=759272GN=CTHT_0054040PE=3SV=1	0	0	95196	46749	25385	0	0	0	0	0	0	0	0	0	0	0	0	0	0	0	0	0	0	0	0	0	0	0	103550	0	146700	397930	7387500	40471000	50377000	27542000	7588900	3530900	3257100	201020	0	0	97942	0	0	0	0	0	0
tr|G0S543|G0S543_CHATDAdenylosuccinatelyaseOS=Chaetomiumthermophilum(strainDSM1495/CBS144.50/IMI039719)OX=759272GN=CTHT_0024020PE=3SV=1	0	0	0	0	0	0	0	16811	0	0	0	0	0	17056	142670	88659	118110	264810	151620	105570	100650	66811	101930	68296	0	0	207730	0	0	0	0	1033300	3914200	20535000	49522000	83185000	121930000	71045000	174010000	29764000	0	0	20454	35707	0	139160	0	67190	389950
tr|G0SAF6|G0SAF6_CHATDPutativeheatshockproteinOS=Chaetomiumthermophilum(strainDSM1495/CBS144.50/IMI039719)OX=759272GN=CTHT_0042100PE=3SV=1	35753	1763900	19684000	38661000	72791000	53087000	46737000	25287000	40599000	5833200	14937000	17886000	18189000	6713200	19810000	6768900	20576000	42475000	15456000	15654000	45350000	67181000	240150000	79247000	264500000	452700000	526040000	754130000	556320000	363530000	348720000	174660000	73258000	49430000	48698000	8127800	10038000	1911900	7572300	2305400	101700	1225900	3731100	3253400	7511500	10468000	19455000	16712000	20514000
tr|G0SEX8|G0SEX8_CHATDUncharacterizedproteinOS=Chaetomiumthermophilum(strainDSM1495/CBS144.50/IMI039719)OX=759272GN=CTHT_0060070PE=4SV=1	0	12721	0	0	216170	0	44275	0	0	0	40251	69070	0	12056	45855	10409	0	0	0	86187	54793	33196	18556	0	439930	5151000	22474000	68139000	92752000	81479000	75343000	90994000	54562000	53420000	46757000	37445000	30471000	30944000	85772000	31340000	0	6352	0	0	0	15301	0	0	0
tr|G0SF47|G0SF47_CHATDPutativenuclearmovementproteinOS=Chaetomiumthermophilum(strainDSM1495/CBS144.50/IMI039719)OX=759272GN=CTHT_0060780PE=4SV=1	0	0	66706	0	87993	0	0	0	0	0	0	0	0	22570	0	0	0	0	0	41490	327310	176150	379830	124890	318940	806880	6965700	13945000	20626000	21751000	25699000	13990000	34493000	45098000	46286000	57272000	51866000	39109000	163450000	65906000	0	0	0	0	134180	0	92645	0	0
tr|G0SDB9|G0SDB9_CHATDCysteinedesulfuraseOS=Chaetomiumthermophilum(strainDSM1495/CBS144.50/IMI039719)OX=759272GN=CTHT_0051230PE=3SV=1	0	0	0	0	37600	21225	0	0	421880	1057800	0	0	0	30726	69135	63975	18087	0	51133	48727	0	0	0	0	0	0	0	838100	2092200	4157700	5349400	17257000	22739000	45010000	45782000	26458000	14799000	3888700	6129500	34509	0	33264	0	0	0	0	0	0	0
tr|G0S6W7|G0S6W7_CHATDPhenylalanine--tRNAligaseOS=Chaetomiumthermophilum(strainDSM1495/CBS144.50/IMI039719)OX=759272GN=CTHT_0027130PE=3SV=1	0	0	0	0	0	0	0	57511	0	0	1358700	1604400	445050	33042	164730	0	23481	57904	0	0	296000	0	708670	0	1581100	3541600	3174300	4198100	4711400	8300000	17584000	59891000	61186000	66904000	44660000	28575000	17425000	4975900	6872800	2209200	0	0	56933	0	0	0	0	0	0
CON__P35908;CON__Q7Z794;CON__Q9R0H5	67702	284000	2369500	2245800	232510	159630	642420	2639900	1583200	268120	465550	752300	701780	174280	521550	1038100	1543100	385440	738140	656150	241530	50117	45640	0	42533	50318	181810	306330	462910	670390	101500	172930	223790	0	294210	70132	169200	328370	0	268670	15853000	9483900	4321500	1279200	1862100	1407600	6999900	626760	1559600
tr|G0RY15|G0RY15_CHATDAdenylatekinaseOS=Chaetomiumthermophilum(strainDSM1495/CBS144.50/IMI039719)OX=759272GN=ADK1PE=3SV=1	0	60257	48778	32445	0	0	0	97002	445590	0	97601	82183	0	40069	53140	27735	302980	711620	159960	168590	83306	238460	2459900	692370	1476600	3527000	2698700	4393500	5405200	2858900	5127100	13301000	15579000	28878000	43388000	41241000	20027000	17449000	53930000	12638000	43377	89065	259740	0	17637	45687	87039	289430	1285400
tr|G0S198|G0S198_CHATDVacuolarATPsynthasesubunite-likeproteinOS=Chaetomiumthermophilum(strainDSM1495/CBS144.50/IMI039719)OX=759272GN=CTHT_0012830PE=3SV=1	0	71342	231420	0	0	141560	213620	0	468670	189120	0	97021	0	0	0	84550	95142	0	134660	23152	244670	1142200	2700800	1074200	907960	1069200	700060	0	1149800	2947000	4340200	16059000	19337000	27143000	42961000	36980000	26823000	17514000	35796000	8923500	0	301650	408000	557230	38802	0	142620	276770	211940
tr|G0SAP2|G0SAP2_CHATDPolyadenylate-bindingproteinOS=Chaetomiumthermophilum(strainDSM1495/CBS144.50/IMI039719)OX=759272GN=CTHT_0042990PE=3SV=1	14054	246060	599750	522840	1063800	1307300	1653700	1713700	2809300	694180	1862000	2143500	3200100	894460	3262000	3600100	6977100	17874000	7016800	7570400	7318800	9662300	18964000	7026800	11424000	29075000	18444000	27442000	16273000	18236000	18743000	39760000	45998000	52765000	40696000	14623000	8384400	3102700	6511500	508370	22124	43981	336720	331610	1428400	1483800	3497700	4590800	4397700
tr|G0SEX2|G0SEX2_CHATDL-glutamategamma-semialdehydedehydrogenaseOS=Chaetomiumthermophilum(strainDSM1495/CBS144.50/IMI039719)OX=759272GN=CTHT_0060010PE=3SV=1	0	30548	224840	327040	435290	415610	341820	394620	998720	0	0	0	0	37992	894430	526870	532080	80713	301430	17873	140050	52313	0	17617	0	55996	0	31168	25410	78902	0	197230	169840	1247400	40518000	124150000	108960000	67103000	170540000	34492000	0	84678	18134	0	168830	381380	599090	513460	1296900
tr|G0S763|G0S763_CHATDUncharacterizedproteinOS=Chaetomiumthermophilum(strainDSM1495/CBS144.50/IMI039719)OX=759272GN=CTHT_0027570PE=4SV=1	0	13095	172140	0	287580	0	0	0	0	0	505890	0	0	87849	334170	149530	296020	0	122140	0	0	0	0	0	0	0	0	0	734060	390460	690340	5515000	9396500	31234000	40446000	26024000	12309000	5056300	2113700	709130	0	0	50853	0	0	0	602160	889660	1074700
tr|G0S574|G0S574_CHATDUncharacterizedproteinOS=Chaetomiumthermophilum(strainDSM1495/CBS144.50/IMI039719)OX=759272GN=CTHT_0032500PE=4SV=1	0	0	0	0	0	0	86876	93753	0	98947	0	171550	0	72983	174030	0	212680	465060	0	32932	42963	106220	192680	30575	148660	399680	405490	671440	882120	555330	1028300	2345800	3531400	13618000	40282000	37029000	22501000	15971000	34772000	5475000	0	0	0	0	0	61428	132040	108150	125630
CON__P13645;CON__Q7Z3Y7;CON__Q2M2I5;CON__P05784;CON__Q99456	180490	2334400	2082800	3889400	3056800	1661400	3895800	2384800	5031300	917610	1315600	2468900	2697300	205580	3303800	3402300	6180000	4212400	3122500	2433800	1991400	1653800	1725600	760300	1931000	3263600	4546100	3065600	2619600	7525000	1635000	3067700	3435700	1081700	979240	2042300	973310	1134000	1892000	7010200	18776000	8944400	9317300	4324200	7557400	7934700	46651000	12436000	11605000
tr|G0S604|G0S604_CHATDSingle-strandedDNA-bindingproteinOS=Chaetomiumthermophilum(strainDSM1495/CBS144.50/IMI039719)OX=759272GN=CTHT_0025560PE=4SV=1	0	827360	2441500	2736800	5885100	7728700	10120000	10689000	26361000	11323000	10078000	10392000	11113000	8662100	27561000	16859000	26368000	63576000	22798000	17110000	26265000	26294000	45047000	21458000	25465000	38965000	27914000	34198000	29721000	26604000	25659000	34722000	29947000	34111000	40198000	45988000	39464000	38867000	160420000	101410000	539790	1183900	15682000	33056000	50147000	72551000	51920000	60958000	71332000
tr|G0SB41|G0SB41_CHATDThreonyl-tRNAsynthetaseOS=Chaetomiumthermophilum(strainDSM1495/CBS144.50/IMI039719)OX=759272GN=CTHT_0048800PE=3SV=1	0	11833	15432	75506	19285	20804	0	0	0	369470	2040200	1681800	1620200	0	1914000	761950	548450	860700	10180	433260	598620	38384	184510	44987	59583	231310	244320	345480	719250	336840	600360	11380000	39248000	53315000	39883000	17925000	7814000	2471400	3208000	348310	34543	0	0	0	57818	15997	103350	0	0
tr|G0S2X5|G0S2X5_CHATD40SribosomalproteinS27a-likeproteinOS=Chaetomiumthermophilum(strainDSM1495/CBS144.50/IMI039719)OX=759272GN=CTHT_0018840PE=3SV=1	1350100	5022200	14493000	18186000	24274000	18282000	22897000	13460000	21719000	12659000	15883000	19971000	15111000	10541000	17876000	13033000	17776000	28723000	7525900	3770300	3904000	4594500	13207000	5372700	8878600	11308000	11287000	10101000	8841400	8715600	8334600	24472000	32715000	49061000	39850000	48994000	24575000	28549000	108800000	54318000	2058500	2645800	10183000	10223000	30796000	29094000	61771000	96117000	125180000
tr|G0S9H4|G0S9H4_CHATDC-1-tetrahydrofolatesynthase-likeproteinOS=Chaetomiumthermophilum(strainDSM1495/CBS144.50/IMI039719)OX=759272GN=CTHT_0045900PE=3SV=1	0	58624	18852	185370	16630	21103	80996	423710	4287500	2025100	6688700	4074000	3554100	1047800	1261400	324550	672340	1183400	397890	524580	126630	154980	374400	149810	307200	318020	286380	537670	782180	662900	1100800	6936800	16833000	33036000	38730000	29135000	20775000	13199000	46962000	7567000	0	58043	17735	51952	401410	596750	2227900	4430600	4179700
sp|G0SCU5|SSB1_CHATDRibosome-associatedmolecularchaperoneSSB1OS=Chaetomiumthermophilum(strainDSM1495/CBS144.50/IMI039719)OX=759272GN=SSB1PE=1SV=2	15612	129340	1375900	1051000	1957700	2308300	3615600	4241700	24459000	14476000	11167000	13186000	10484000	2917500	5656300	2627300	5301000	6883100	2695900	3259600	4953900	6685400	7650800	4611200	5861800	16198000	11488000	19540000	23731000	15826000	18499000	31501000	23994000	32395000	38048000	22320000	27974000	14779000	61450000	12974000	191390	1003500	2295400	3196600	4455100	4750100	9744000	15294000	26438000
tr|G0S3F0|G0S3F0_CHATDActin-relatedprotein2/3complexsubunit3OS=Chaetomiumthermophilum(strainDSM1495/CBS144.50/IMI039719)OX=759272GN=CTHT_0020780PE=3SV=1	0	11558	0	0	0	0	0	0	0	0	0	0	0	0	0	0	0	0	0	0	0	0	0	0	0	0	0	140560	183380	0	0	1713700	7876500	14328000	36272000	22417000	15307000	6692400	6436300	866480	0	0	37264	0	0	0	0	0	0
tr|G0RY39|G0RY39_CHATDVacuolarprotonpumpsubunitBOS=Chaetomiumthermophilum(strainDSM1495/CBS144.50/IMI039719)OX=759272GN=CTHT_0005300PE=3SV=1	0	29786	1296900	1217700	138360	84813	49994	0	0	0	427460	0	1015100	189510	0	0	0	0	1310900	694190	34664	402650	436150	302080	450370	1488500	799970	2190300	1435600	963680	3360500	12626000	12492000	17034000	36061000	26656000	23901000	14483000	32931000	8628000	30416	119780	666660	83854	242440	139760	98393	94197	44333
tr|G0S4S3|G0S4S3_CHATDDiadenosinetetraphosphatesynthetaseOS=Chaetomiumthermophilum(strainDSM1495/CBS144.50/IMI039719)OX=759272GN=CTHT_0023340PE=3SV=1	0	50609	78682	32476	33757	94525	105370	147170	0	14645	53004	0	0	151490	0	15805	0	94283	195520	28150	415240	21474	111650	0	0	145570	0	0	142620	0	179830	0	49547	1621600	35362000	57658000	45324000	24541000	40705000	5152900	30309	0	0	13409	17298	0	58950	0	134310
tr|G0S5P2|G0S5P2_CHATDPhenylalanyl-tRNAsynthetasebetasubunitOS=Chaetomiumthermophilum(strainDSM1495/CBS144.50/IMI039719)OX=759272GN=CTHT_0024970PE=3SV=1	0	12925	12502	0	0	0	14466	14348	0	0	0	0	0	0	17161	0	13722	0	91121	0	55909	0	529000	0	0	0	0	0	1254900	3550600	10164000	38341000	40439000	41454000	33927000	15452000	6848500	1774100	2613700	61201	16433	2024	30844	0	0	0	0	17968	16368
tr|G0S9B8|G0S9B8_CHATDTyrosine--tRNAligaseOS=Chaetomiumthermophilum(strainDSM1495/CBS144.50/IMI039719)OX=759272GN=CTHT_0045260PE=3SV=1	0	0	43299	48384	89482	87891	53557	48782	0	0	0	0	0	0	0	0	1058400	790440	0	0	0	0	0	0	0	0	0	0	0	0	0	0	0	8926800	33340000	28639000	21255000	6287500	19271000	2231700	0	0	0	0	0	0	61430	0	0
tr|G0SHL4|G0SHL4_CHATDAspartylaminopeptidase-likeproteinOS=Chaetomiumthermophilum(strainDSM1495/CBS144.50/IMI039719)OX=759272GN=CTHT_0070450PE=3SV=1	0	0	0	0	0	0	0	0	0	0	0	0	0	0	45212	0	0	25495	0	0	82433	0	0	0	0	400720	1107900	5686200	16327000	9267500	15167000	40650000	38951000	39894000	29310000	13753000	4878500	1275800	2214000	494180	23400	0	0	0	0	0	0	0	0
tr|G0S7A2|G0S7A2_CHATDCCT-alphaOS=Chaetomiumthermophilum(strainDSM1495/CBS144.50/IMI039719)OX=759272GN=CTHT_0036130PE=3SV=1	74515	222320	2059200	3484300	5629700	4615500	9369900	10651000	31878000	6847100	13304000	12873000	9117400	3237800	8102300	3225100	10384000	27679000	14168000	14728000	23702000	19200000	13519000	11940000	5256300	4382100	4488300	5762400	4820300	2871800	1771500	2337300	4219900	12844000	29188000	23678000	19864000	10474000	25753000	4520900	12255	27976	188110	522680	839060	1032900	835880	1993900	2364600
tr|G0S792|G0S792_CHATDH(+)-transportingtwo-sectorATPaseOS=Chaetomiumthermophilum(strainDSM1495/CBS144.50/IMI039719)OX=759272GN=CTHT_0027860PE=3SV=1	53929	48023	627710	600630	654570	1193800	727250	0	0	69671	0	0	0	0	0	0	0	0	0	86975	101370	665050	1102400	811820	409420	782000	521500	893420	1272200	1565900	3027900	7966900	11180000	15491000	28936000	25231000	17063000	6932200	11013000	1057800	30524	79618	43033	12382	18609	0	0	0	0
tr|G0SHR7|G0SHR7_CHATDATPsynthasesubunitalphaOS=Chaetomiumthermophilum(strainDSM1495/CBS144.50/IMI039719)OX=759272GN=CTHT_0073120PE=3SV=1	113320	2541300	15118000	28212000	34462000	26085000	21515000	11549000	10188000	1903600	1799000	1337900	835420	347170	604410	330480	644490	1646200	195000	287460	334320	497730	412220	318750	646890	438400	426700	670100	4160200	3461300	2765300	22224000	33646000	33374000	28209000	23617000	36216000	31924000	140920000	42259000	803020	3710300	10107000	7923900	16060000	15873000	15500000	14897000	16566000
tr|G0S982|G0S982_CHATDOxidoreductase-likedomain-containingproteinOS=Chaetomiumthermophilum(strainDSM1495/CBS144.50/IMI039719)OX=759272GN=CTHT_0044890PE=4SV=1	0	54249	249900	0	557800	587890	246010	260310	0	0	0	0	0	0	0	0	0	0	0	0	0	0	0	0	0	145400	0	288310	1935100	1710300	2672400	15410000	24638000	35145000	26694000	11574000	6307100	2622300	8637000	7333200	0	28694	594630	481500	0	0	119640	0	0
tr|G0SFE5|G0SFE5_CHATDTryptophanyl-tRNAsynthetaseOS=Chaetomiumthermophilum(strainDSM1495/CBS144.50/IMI039719)OX=759272GN=CTHT_0061760PE=3SV=1	0	0	38619	0	66949	0	0	0	0	14053	35397	19086	0	0	0	0	0	0	0	0	0	0	0	0	284740	0	0	418490	41293	425820	1784300	24562000	32848000	27579000	25728000	12955000	5072700	1219900	1603900	503310	0	0	0	0	0	0	0	0	0
tr|G0SE15|G0SE15_CHATDUncharacterizedproteinOS=Chaetomiumthermophilum(strainDSM1495/CBS144.50/IMI039719)OX=759272GN=CTHT_0062070PE=3SV=1	97747	1235200	6012200	9536400	13943000	13675000	11914000	11015000	17738000	3791400	8506400	7590000	7777400	3969800	8703900	5039600	8254200	26092000	10728000	11469000	23667000	25884000	27256000	19909000	31201000	75343000	73432000	85884000	47196000	35662000	19382000	15433000	12562000	18213000	25312000	44151000	49748000	56641000	389720000	150430000	377540	1679500	5679800	4859600	4488000	6986700	16241000	14790000	16308000
tr|G0S288|G0S288_CHATDAspartic-typeendopeptidase-likeproteinOS=Chaetomiumthermophilum(strainDSM1495/CBS144.50/IMI039719)OX=759272GN=CTHT_0016370PE=3SV=1	70636	54422	2723100	7916400	7283900	15437000	10306000	16312000	4636800	4302400	7374800	5619100	8586900	1902200	3914000	1497100	2598900	69089000	25075000	837770	0	181620	528810	261260	640580	526550	860730	228310000	4289600	1151800	4135100	6969800	12213000	19879000	25196000	17522000	14712000	10429000	27471000	6460900	45061	711180	742220	838900	2161400	2216600	8781500	6318100	6824300
tr|G0S6V7|G0S6V7_CHATDPrephenatedehydrogenase[NADP(+)]OS=Chaetomiumthermophilum(strainDSM1495/CBS144.50/IMI039719)OX=759272GN=CTHT_0027030PE=3SV=1	0	0	0	0	0	460760	0	0	0	0	828210	0	0	0	0	0	56699	0	0	0	0	0	0	0	0	0	0	34425	45436	40857	0	0	642700	8328100	24963000	25257000	7602800	3248100	8514200	364700	0	0	0	0	0	0	80805	2132500	0
tr|G0RYU7|G0RYU7_CHATDTryptophansynthaseOS=Chaetomiumthermophilum(strainDSM1495/CBS144.50/IMI039719)OX=759272GN=CTHT_0000630PE=3SV=1	0	52601	526210	788880	445960	584520	531120	377060	0	0	67045	66866	48624	0	0	66275	19340	27437	0	0	0	0	10953	50426	167280	124410	0	315930	836820	124510	0	647150	69328	3141500	24333000	22256000	13112000	6528200	11968000	507300	85024	31241	201670	299910	507000	290050	673740	1529700	1422000
tr|G0S7G8|G0S7G8_CHATDPutativenucleosomeassemblyproteinOS=Chaetomiumthermophilum(strainDSM1495/CBS144.50/IMI039719)OX=759272GN=CTHT_0028090PE=3SV=1	0	28300	242400	401740	1147400	1122700	1101100	810330	1012600	129390	0	423420	0	0	0	20519	0	868210	98639	129040	210400	404920	2276300	588900	1358200	3992300	4016600	5063000	4235200	3781100	5956200	15846000	17769000	23846000	24091000	19792000	11640000	4667300	6574800	2045600	0	28034	158340	512930	2572300	3004500	5534600	11557000	17825000
tr|G0RZL0|G0RZL0_CHATDSmallnuclearribonucleoproteinSmD1OS=Chaetomiumthermophilum(strainDSM1495/CBS144.50/IMI039719)OX=759272GN=CTHT_0003330PE=3SV=1	0	0	2354300	3038700	4967600	4972300	7542500	8362500	20070000	6901000	16528000	20775000	13631000	5748600	17976000	4899200	12371000	12202000	8651900	7613200	1224700	386270	10569000	10602000	11321000	32486000	33812000	32805000	21928000	12382000	6436000	11973000	3550700	12713000	23481000	23327000	12041000	5944700	32294000	12275000	0	394450	3334000	6888000	9059800	6020800	9015900	15843000	19486000
tr|G0RZW2|G0RZW2_CHATDAcetate--CoAligaseOS=Chaetomiumthermophilum(strainDSM1495/CBS144.50/IMI039719)OX=759272GN=CTHT_0004420PE=3SV=1	0	23118	32047	12881	32982	12604	16508	0	0	0	0	0	0	0	0	0	0	14431	20069	0	176240	0	0	81018	0	0	41348	0	0	0	0	68545	306230	7428800	23310000	22802000	14316000	6666100	11878000	2012300	0	0	0	0	25812	56528	85764	72909	16591
tr|G0S8I8|G0S8I8_CHATDMitochondrialGTPase2-likeproteinOS=Chaetomiumthermophilum(strainDSM1495/CBS144.50/IMI039719)OX=759272GN=CTHT_0030040PE=3SV=1	2188	0	0	0	28088	0	83697	10495	342500	51697	19872	28482	43219	18702	74468	0	0	0	99370	0	105380	0	0	64419	0	62901	0	0	56987	135350	87138	918240	4766200	17605000	23024000	11765000	7951200	1994700	1646200	260580	0	0	15074	0	0	0	93487	10050	178960
tr|G0SD45|G0SD45_CHATDProbablealpha/beta-glucosidaseagdCOS=Chaetomiumthermophilum(strainDSM1495/CBS144.50/IMI039719)OX=759272GN=CTHT_0050770PE=3SV=1	0	13974	344670	222170	209810	191740	92876	508130	416360	385760	421280	1169300	1015000	237870	499530	215060	151500	531600	57293	365310	235150	855080	666840	336820	1332700	2901500	3466900	5488400	6850900	4774600	5243700	11843000	8789900	15553000	21594000	23407000	23376000	20204000	86880000	45452000	28649	57659	0	67300	39474	0	0	142620	108210
tr|G0SG74|G0SG74_CHATDAminopeptidase-likeproteinOS=Chaetomiumthermophilum(strainDSM1495/CBS144.50/IMI039719)OX=759272GN=CTHT_0065300PE=1SV=1	0	52623	0	103160	106010	0	357450	250130	0	0	132880	71278	77872	0	85349	0	0	128150	47810	67132	0	0	0	129080	0	590830	1104300	4402000	3272600	2861200	4252900	17821000	29180000	30262000	20923000	6545600	3256700	1445600	2509500	593430	0	0	54881	113990	152450	110280	53808	0	182420
tr|G0S8J4|G0S8J4_CHATDN,N-dimethylguanosinetRNAmethyltransferase-likeproteinOS=Chaetomiumthermophilum(strainDSM1495/CBS144.50/IMI039719)OX=759272GN=CTHT_0038300PE=3SV=1	0	0	0	67835	0	0	15988	0	0	52327	713610	0	0	0	318250	140700	0	0	13426	11793	0	0	0	0	0	124900	186060	155330	528670	987850	2147800	13537000	17792000	26647000	20474000	7383600	3994300	1278500	811640	191530	0	33975	0	0	0	0	0	20158	29858
tr|G0S246|G0S246_CHATDATPcitratesynthaseOS=Chaetomiumthermophilum(strainDSM1495/CBS144.50/IMI039719)OX=759272GN=CTHT_0015950PE=4SV=1	0	14819	117740	64520	209680	90910	184820	45792	219190	0	62640	0	0	0	0	61426	0	18928	20355	42130	63914	170950	1112100	341310	3808700	30323000	127380000	318820000	366970000	235940000	189640000	178170000	72378000	43978000	20383000	6542800	1899400	602290	2718900	165330	0	16047	186220	593150	929180	712990	932750	1036000	1338600
tr|G0S3L0|G0S3L0_CHATDUncharacterizedproteinOS=Chaetomiumthermophilum(strainDSM1495/CBS144.50/IMI039719)OX=759272GN=CTHT_0021640PE=4SV=1	0	194420	1720500	2541700	2651200	2364500	1808800	851950	0	0	0	0	0	0	0	0	0	0	0	107460	0	0	0	0	0	0	0	0	1787600	919860	1517500	11104000	8332700	10734000	19914000	38781000	264000000	370720000	1191000000	348180000	0	0	93416	152500	439020	393560	875640	1216500	0
tr|G0SCQ6|G0SCQ6_CHATDPutativeheatshockproteinOS=Chaetomiumthermophilum(strainDSM1495/CBS144.50/IMI039719)OX=759272GN=CTHT_0058070PE=3SV=1	0	12073	161970	194940	171860	738020	732240	1294800	5194900	79605	2292900	1271600	621310	0	336390	19563	0	98767	0	22066	0	0	0	33991	62794	0	64893	117220	387350	178850	1014900	1239400	6490100	17741000	19855000	18416000	12146000	6825400	16026000	4328200	27712	18769	0	62367	0	0	974240	0	1373700
tr|G0SD91|G0SD91_CHATDPPM-typephosphatasedomain-containingproteinOS=Chaetomiumthermophilum(strainDSM1495/CBS144.50/IMI039719)OX=759272GN=CTHT_0050940PE=3SV=1	0	0	0	0	0	0	444350	472510	0	0	0	0	0	0	0	0	0	92437	0	0	0	0	0	11775	0	0	0	682790	1734900	1500600	1551700	6738300	10891000	21860000	19643000	13636000	6986900	6050000	30215000	7326500	0	0	0	0	20283	0	0	85233	19248
tr|G0SB26|G0SB26_CHATDUncharacterizedproteinOS=Chaetomiumthermophilum(strainDSM1495/CBS144.50/IMI039719)OX=759272GN=CTHT_0048650PE=4SV=1	0	25551	90319	199170	293990	312030	336410	341940	216550	35415	547610	483370	736300	216120	813840	400910	889630	1543900	456830	0	0	0	0	622460	0	3257800	0	64207	476490	792980	923610	6674200	19237000	19869000	19605000	10935000	4220500	1553200	1906900	0	0	0	0	0	0	113300	0	0	0
tr|G0SHQ5|G0SHQ5_CHATDPyruvatecarboxylaseOS=Chaetomiumthermophilum(strainDSM1495/CBS144.50/IMI039719)OX=759272GN=CTHT_0073000PE=4SV=1	0	57086	51733	221160	209040	0	66077	14545	309500	0	60812	0	220450	0	99402	0	98425	0	53928	0	33221	24915	936500	286430	1197400	17602000	76728000	166280000	153050000	92142000	72351000	77156000	46416000	33837000	18896000	9039900	4885400	1443300	3583300	806980	0	11066	24984	34684	21450	47609	149660	0	18346
tr|G0RYC9|G0RYC9_CHATDATPsynthasesubunitbetaOS=Chaetomiumthermophilum(strainDSM1495/CBS144.50/IMI039719)OX=759272GN=CTHT_0006240PE=3SV=1	19492	1534400	14622000	29194000	33631000	25568000	24331000	12941000	22449000	1894300	4623500	2443800	1569000	624370	1263900	319200	996880	648850	347670	276550	244290	384740	1056900	607610	1091700	1331300	790470	3113500	4325700	2229300	4456800	16299000	16849000	24711000	18274000	13451000	27273000	16618000	65545000	8587900	965250	3545100	16305000	11597000	15572000	13116000	16818000	16543000	14472000
tr|G0S545|G0S545_CHATDThiaminebiosyntheticbifunctionalenzyme-likeproteinOS=Chaetomiumthermophilum(strainDSM1495/CBS144.50/IMI039719)OX=759272GN=CTHT_0024040PE=3SV=1	0	0	30688	0	0	0	0	170160	0	0	0	0	0	0	0	0	0	0	0	0	0	0	0	0	0	0	0	0	0	600620	593290	11650000	22733000	24862000	18239000	9295100	2689400	997060	0	0	0	0	57541	0	0	0	0	0	217620
tr|G0SBL1|G0SBL1_CHATDGTP-bindingnuclearproteinOS=Chaetomiumthermophilum(strainDSM1495/CBS144.50/IMI039719)OX=759272GN=CTHT_0053970PE=3SV=1	79523	154130	0	365380	946200	323470	654510	356790	978610	0	350040	351500	219110	115080	193750	65153	348910	422380	0	214700	316510	414190	206360	642150	2698500	6129000	4989400	3538300	1209800	924660	1126900	1272100	1991300	3366000	17861000	28901000	59843000	69586000	230600000	83002000	16021	188090	730440	794220	1095500	644990	0	910620	417270
tr|G0SD23|G0SD23_CHATDUncharacterizedproteinOS=Chaetomiumthermophilum(strainDSM1495/CBS144.50/IMI039719)OX=759272GN=CTHT_0050510PE=4SV=1	0	0	0	0	0	0	0	0	0	0	0	0	0	0	0	0	0	0	0	0	0	0	0	0	0	0	0	0	789460	476550	1018200	2719200	1868000	6435600	17612000	20630000	13737000	16420000	181570000	59554000	0	0	0	0	0	0	81608	64706	0
tr|G0S9H8|G0S9H8_CHATDPutativedyneinlightchainproteinOS=Chaetomiumthermophilum(strainDSM1495/CBS144.50/IMI039719)OX=759272GN=CTHT_0045940PE=4SV=1	34032	128810	698970	1143000	1950200	3106400	4203300	4105300	14290000	7722500	40428000	78296000	104560000	34221000	64651000	27013000	30108000	40633000	9630700	1979300	1413800	1559500	3177900	1830600	3800900	8828500	7925100	12193000	19098000	16777000	25179000	46600000	34437000	35472000	17556000	7419000	8507500	1717300	5989100	1894500	30528	37602	648340	1099900	1233400	4160700	7711200	14926000	20785000
tr|G0SA46|G0SA46_CHATDNADHdehydrogenase[ubiquinone]flavoprotein1,mitochondrialOS=Chaetomiumthermophilum(strainDSM1495/CBS144.50/IMI039719)OX=759272GN=CTHT_0040970PE=3SV=1	0	14423	216450	277960	203200	64807	0	0	0	0	0	0	0	0	0	54599	0	62621	0	0	66903	0	73027	35685	121250	2160100	1006100	1848900	2576800	2890300	2623800	11387000	18651000	23755000	17468000	7644900	3938200	1002200	557160	491210	0	0	67493	30618	46797	0	345570	0	94100
tr|G0S0I9|G0S0I9_CHATDProteinphosphatasePP2AregulatorysubunitBOS=Chaetomiumthermophilum(strainDSM1495/CBS144.50/IMI039719)OX=759272GN=CTHT_0010180PE=3SV=1	0	0	0	0	165420	414990	0	0	0	25264	45721	0	0	0	0	0	0	0	0	0	0	0	0	0	0	0	0	101430	793930	594540	525370	1641100	1329400	2398100	17401000	22569000	15686000	7250200	16921000	2257000	0	0	0	0	0	0	156710	0	0
tr|G0S1L2|G0S1L2_CHATDPutativeworoninbodyproteinOS=Chaetomiumthermophilum(strainDSM1495/CBS144.50/IMI039719)OX=759272GN=CTHT_0014000PE=3SV=1	0	97408	1706500	1636200	2465900	2204500	1910900	709320	483420	137860	167230	150650	0	19096	187690	90757	141240	292890	120640	38393	0	82723	339530	188880	37675	167720	526130	1076200	1010600	1071900	844250	2074100	3959300	11615000	17379000	9737000	6481000	3584600	12334000	2553400	0	34757	163280	141810	467250	113690	403930	370560	382970
tr|G0S3I7|G0S3I7_CHATDPyruvatedecarboxylaseOS=Chaetomiumthermophilum(strainDSM1495/CBS144.50/IMI039719)OX=759272GN=CTHT_0021400PE=3SV=1	0	0	0	0	77583	0	45274	28660	0	0	0	0	131870	15929	0	0	0	0	92519	14106	136440	0	345140	209970	281760	286110	567850	504160	1283800	304330	0	272310	1361700	6325100	17123000	60941000	154110000	124360000	323240000	73925000	0	27524	0	0	0	0	79783	0	51392
tr|G0S402|G0S402_CHATDCystathioninebeta-synthaseOS=Chaetomiumthermophilum(strainDSM1495/CBS144.50/IMI039719)OX=759272GN=CTHT_0022050PE=3SV=1	0	0	125000	147070	182190	583740	0	0	0	0	52186	83817	0	17061	0	0	0	187900	0	0	0	15460	0	0	0	0	0	87782	107590	0	0	382360	520530	3131000	16261000	34451000	47802000	52074000	178860000	58813000	0	0	11382	0	0	0	0	0	0
tr|G0SHY8|G0SHY8_CHATDDehydrogenase-likeproteinOS=Chaetomiumthermophilum(strainDSM1495/CBS144.50/IMI039719)OX=759272GN=CTHT_0073860PE=3SV=1	0	135710	386510	161580	201940	216450	336040	0	293310	0	0	0	0	0	0	0	0	0	0	0	94668	107550	74321	124460	138950	337300	1184900	1846200	2687400	2985400	3282000	5659400	6171500	8705300	16160000	30280000	93703000	126120000	468280000	151530000	4695	21912	96028	14603	133190	184500	1114300	1086000	2819000
tr|G0SDT2|G0SDT2_CHATDImportinsubunitalphaOS=Chaetomiumthermophilum(strainDSM1495/CBS144.50/IMI039719)OX=759272GN=CTHT_0052900PE=3SV=1	77427	31237	273460	751150	897700	643230	809240	522580	218010	123870	704630	997850	1092200	666980	1559800	700270	2998900	3765100	857530	488580	652880	1017600	2339300	1323900	909990	1587700	2210600	6426300	4120600	1530600	3668300	3945700	4923300	8853900	15772000	10853000	2284000	1225100	4731200	301750	0	27400	199710	163860	755730	503870	326840	762080	1556300
tr|G0SBK7|G0SBK7_CHATDUncharacterizedproteinOS=Chaetomiumthermophilum(strainDSM1495/CBS144.50/IMI039719)OX=759272GN=CTHT_0053930PE=3SV=1	0	0	0	0	0	0	0	0	0	0	0	155300	0	175620	159760	90946	0	0	0	128910	211220	249820	154390	100910	0	28032	0	0	0	55465	96359	1800000	385860	7854500	15767000	28546000	34635000	19783000	40439000	7453100	0	0	0	0	0	0	0	216440	209280
tr|G0SCM3|G0SCM3_CHATDATPsynthasesubunitgammaOS=Chaetomiumthermophilum(strainDSM1495/CBS144.50/IMI039719)OX=759272GN=CTHT_0057740PE=3SV=1	0	611620	10219000	13467000	24023000	18742000	14096000	12478000	23209000	1735900	4245600	2901300	2153200	355360	1446100	305320	1233900	2290300	267110	146780	165020	416620	1154100	1443200	1497400	3218200	0	961170	2193000	1526200	2349900	5318700	8788400	11340000	15553000	12147000	5431300	2209900	6269800	1404700	38577	2215000	4624800	4214200	6918000	6953800	11080000	15106000	13498000
tr|G0S669|G0S669_CHATDUncharacterizedproteinOS=Chaetomiumthermophilum(strainDSM1495/CBS144.50/IMI039719)OX=759272GN=CTHT_0034390PE=4SV=1	35974	943260	11869000	20772000	23169000	19143000	20532000	14284000	18899000	3141900	4333700	2318600	1133700	0	987940	755470	962230	1544500	488070	410940	741010	552010	333910	155440	210410	336150	1011500	1198500	1525400	804040	993530	1495300	2465700	5207600	15427000	13538000	10232000	11434000	26503000	3767900	73569	322140	1078800	1462700	5940900	4890500	7722400	7942000	15696000
tr|G0S2H5|G0S2H5_CHATDPhosphoketolase-likeproteinOS=Chaetomiumthermophilum(strainDSM1495/CBS144.50/IMI039719)OX=759272GN=CTHT_0017250PE=3SV=1	0	26838	145470	84776	63818	11400	0	0	0	0	0	0	0	0	28087	10699	0	48253	69326	16626	60661	63740	14558	33336	92058	128760	53634	110660	284560	687020	1285900	2208600	5232300	8656500	15306000	49525000	225260000	388360000	1374800000	440880000	37245	17017	0	0	0	0	0	18357	0
tr|G0S6K6|G0S6K6_CHATDRan-specificGTPase-activatingprotein1-likeproteinOS=Chaetomiumthermophilum(strainDSM1495/CBS144.50/IMI039719)OX=759272GN=CTHT_0026550PE=4SV=1	0	64581	196820	532600	353090	1563200	315950	2599700	6680900	1183200	0	0	0	16561	0	0	0	1068500	132640	471150	102600	200200	0	0	0	0	5211500	6873100	5202100	1052100	4342600	7130400	4972000	14000000	15168000	19890000	75970000	97147000	775250000	306780000	15789	72824	288860	245260	755880	1481300	15659000	12339000	12421000
tr|G0SDA8|G0SDA8_CHATDPutativeoxysterolbindingproteinOS=Chaetomiumthermophilum(strainDSM1495/CBS144.50/IMI039719)OX=759272GN=CTHT_0051110PE=3SV=1	0	48531	34058	41007	0	0	0	41514	0	659180	15474	0	0	0	13747	0	53239	33192	0	0	37705	0	0	54485	0	14118	0	0	32608	137390	48782	642940	2386700	10065000	15162000	11442000	4876900	2583800	3150800	349830	15682	92155	10610	11788	99712	57229	34614	0	52507
tr|G0S816|G0S816_CHATDUncharacterizedproteinOS=Chaetomiumthermophilum(strainDSM1495/CBS144.50/IMI039719)OX=759272GN=CTHT_0029030PE=4SV=1	48012	1078500	12216000	25037000	32740000	23770000	24322000	16257000	8638400	3349600	1571300	2652800	780470	1333700	1630100	937130	1994100	2015800	708040	1094400	1070300	1432900	1871000	1264100	554200	2393000	1490300	2034600	3305000	1808200	3550700	4559700	5489400	8613600	14189000	19729000	15745000	6520500	41583000	7429700	79855	131670	1094900	1588800	3838200	3128000	7145800	8064800	9680000
tr|G0S070|G0S070_CHATDUncharacterizedproteinOS=Chaetomiumthermophilum(strainDSM1495/CBS144.50/IMI039719)OX=759272GN=CTHT_0008950PE=3SV=1	0	0	1468600	0	0	0	0	0	0	0	0	0	0	1599900	2710200	1407600	0	4819600	0	4775800	185410	169990	0	5695400	0	0	3122100	0	372810	0	5113400	0	5806000	2124100	14169000	17847000	34660000	14036000	34755000	5881300	0	0	0	0	0	0	0	0	0
tr|G0RYL1|G0RYL1_CHATDRibonucleoside-diphosphatereductaseOS=Chaetomiumthermophilum(strainDSM1495/CBS144.50/IMI039719)OX=759272GN=CTHT_0007080PE=3SV=1	0	17524	0	0	0	0	0	0	0	0	0	0	0	0	0	13211	0	0	54022	9279	23845	27823	338620	66228	227880	993140	1894300	5232800	13461000	9553500	13083000	26347000	25684000	23685000	13954000	4959200	1697200	373300	2201400	203620	0	0	0	22089	37992	43862	143590	322140	388550
tr|G0S6I9|G0S6I9_CHATDUncharacterizedproteinOS=Chaetomiumthermophilum(strainDSM1495/CBS144.50/IMI039719)OX=759272GN=CTHT_0026380PE=4SV=1	0	56727	68847	103440	114380	306270	275210	294880	231370	0	112320	38502	0	0	74149	0	0	145240	0	51377	452280	283010	142520	80616	100430	722460	3636400	11057000	11205000	8593800	6938900	8169600	1022900	4129700	13892000	20169000	13941000	8094700	17621000	1908400	0	0	0	0	121940	54965	49950	168260	107130
tr|G0S8B7|G0S8B7_CHATDL-ornithineN(5)-monooxygenaseOS=Chaetomiumthermophilum(strainDSM1495/CBS144.50/IMI039719)OX=759272GN=CTHT_0021170PE=3SV=1	0	67743	0	0	0	0	0	0	0	0	25410	96744	314270	0	0	99544	0	0	0	67415	0	0	30613	0	0	0	0	0	0	0	0	0	7342100	16779000	13640000	7317000	1990500	737010	2265800	110490	0	0	15229	0	0	0	14130	0	0
tr|G0SGX0|G0SGX0_CHATDElongationfactor1-gamma-likeproteinOS=Chaetomiumthermophilum(strainDSM1495/CBS144.50/IMI039719)OX=759272GN=CTHT_0067860PE=3SV=1	0	18869	105250	499100	497340	456380	116640	128510	0	299390	28321	22559	81649	0	19524	13231	0	0	76739	65946	286330	292720	1655100	571940	8425800	131170000	337040000	453950000	334160000	245190000	166160000	136540000	56829000	28622000	13506000	2947200	1899300	320960	6149900	0	0	199910	411740	260060	364000	374690	574780	1199500	912510
tr|G0S6E6|G0S6E6_CHATDSerine/threonine-proteinphosphataseOS=Chaetomiumthermophilum(strainDSM1495/CBS144.50/IMI039719)OX=759272GN=CTHT_0034640PE=3SV=1	0	0	0	0	0	0	0	119770	0	0	136850	0	0	0	0	0	0	0	0	0	0	70157	125910	0	175390	382650	870420	4180600	5164200	2151400	4354600	3210400	1520400	861650	13276000	14204000	13961000	45353000	115200000	7397000	0	0	97296	99426	0	0	0	0	0
tr|G0SGW8|G0SGW8_CHATDCalmodulinOS=Chaetomiumthermophilum(strainDSM1495/CBS144.50/IMI039719)OX=759272GN=CTHT_0067840PE=3SV=1	17807	48220	584770	811750	391870	343300	1809500	2541200	650930	258500	318070	251340	304400	0	334580	71406	351860	779520	0	255810	757710	686570	564780	387810	836440	797530	1027700	4866100	9955300	5721400	6973100	8851500	6525300	12645000	12979000	13123000	34303000	77785000	239720000	98458000	0	254590	4326500	5931200	6097000	4809600	2637800	2280000	4504300
tr|G0S1E6|G0S1E6_CHATD3-methylcrotonyl-CoAcarboxylase2OS=Chaetomiumthermophilum(strainDSM1495/CBS144.50/IMI039719)OX=759272GN=CTHT_0013320PE=3SV=1	0	0	0	0	0	0	0	0	0	0	0	0	0	0	0	0	0	288030	376200	226300	230340	1983300	36341000	10432000	33005000	32177000	17120000	22530000	9808300	4278000	3375000	2829400	1218600	5006900	12966000	12414000	11246000	4724100	11085000	1313400	0	0	0	0	0	0	0	0	0
tr|G0SGH7|G0SGH7_CHATDProteintransportproteinSEC23OS=Chaetomiumthermophilum(strainDSM1495/CBS144.50/IMI039719)OX=759272GN=CTHT_0066370PE=3SV=1	0	26678	400600	252110	0	168570	93600	125920	163420	101990	0	0	0	0	0	0	40522	0	28014	0	51514	65874	0	27928	0	384910	344330	670240	1046400	772150	1670200	10197000	13043000	19649000	12955000	9948100	6696000	3991500	1056400	485110	0	187170	714380	775280	1035400	736280	977770	1597800	1594000
tr|G0S6Y9|G0S6Y9_CHATDPutativetRNA-bindingproteinOS=Chaetomiumthermophilum(strainDSM1495/CBS144.50/IMI039719)OX=759272GN=CTHT_0035530PE=4SV=1	0	77221	39245	53010	17570	0	152080	34195	0	0	0	0	0	14285	0	0	0	0	0	0	105610	0	0	0	0	0	0	0	0	0	0	1175000	139610	2538400	12890000	42322000	60836000	31219000	89383000	13451000	0	153610	23246	0	41505	44428	884850	1513600	2121900
tr|G0S4M7|G0S4M7_CHATDAdenosylhomocysteinaseOS=Chaetomiumthermophilum(strainDSM1495/CBS144.50/IMI039719)OX=759272GN=CTHT_0031560PE=3SV=1	0	15257	0	0	52993	0	161780	59139	0	113680	0	416360	942210	165830	487380	90737	50330	185050	25977	0	0	28211	0	0	0	0	0	0	0	0	125330	162260	926370	3140000	12875000	31641000	34813000	91473000	1307300000	556160000	0	0	31879	40957	0	0	0	0	401170
tr|G0RYV0|G0RYV0_CHATDFructose-2,6-bisphosphatase-likeproteinOS=Chaetomiumthermophilum(strainDSM1495/CBS144.50/IMI039719)OX=759272GN=CTHT_0000660PE=4SV=1	0	31887	61809	0	0	0	0	0	418900	0	0	0	0	0	0	0	0	255470	10911	0	0	26518	0	13531	0	0	0	0	0	58028	200020	2672500	4177500	7111400	12296000	8777100	4368100	1886800	2788700	524990	61125	52773	0	0	0	13873	0	0	0
tr|G0S1Q0|G0S1Q0_CHATDNascentpolypeptide-associatedcomplexsubunitbetaOS=Chaetomiumthermophilum(strainDSM1495/CBS144.50/IMI039719)OX=759272GN=CTHT_0014390PE=3SV=1	0	10202	369850	265390	699860	1647000	1607200	3702500	28085000	8987000	35703000	49883000	35551000	12679000	43826000	15206000	39756000	74661000	16098000	13993000	21774000	15518000	57003000	13337000	15336000	23312000	14372000	14399000	18806000	9590800	11505000	8828200	8224500	10460000	12290000	12458000	19157000	22860000	93215000	29777000	0	158550	640660	5117400	20951000	33912000	77183000	144740000	160160000
tr|G0SGP3|G0SGP3_CHATD60SacidicribosomalproteinP0OS=Chaetomiumthermophilum(strainDSM1495/CBS144.50/IMI039719)OX=759272GN=CTHT_0067070PE=3SV=1	0	1217500	15051000	6707400	10069000	14885000	32171000	54493000	315880000	46872000	224250000	182130000	96378000	37269000	18552000	13825000	8429600	5132200	1480100	621980	75518	0	351370	86229	293640	839860	541690	4208200	2598800	1725300	2364000	6961700	13632000	10533000	11842000	13583000	7761900	3530800	12165000	2610400	14113	191260	1185100	2212400	10086000	17075000	34240000	69854000	83598000
tr|G0RXZ8|G0RXZ8_CHATDGlyceraldehyde-3-phosphatedehydrogenaseOS=Chaetomiumthermophilum(strainDSM1495/CBS144.50/IMI039719)OX=759272GN=CTHT_0004880PE=3SV=1	213960	381010	2419200	2793200	2909000	4420700	2733800	1387000	836730	602900	277160	447530	195550	103440	271870	0	162260	848950	430230	160750	1454700	639660	697280	698150	196410	4456000	3981700	32528000	26460000	16976000	1456700	5022300	2582000	5086100	11165000	23385000	29646000	115050000	2867500000	3012300000	152560	190950	965900	781250	583700	742140	953060	540780	459070
tr|G0RYF0|G0RYF0_CHATDPrefoldinsubunit4OS=Chaetomiumthermophilum(strainDSM1495/CBS144.50/IMI039719)OX=759272GN=CTHT_0006460PE=3SV=1	0	0	0	0	0	0	0	0	0	0	0	0	0	0	0	0	0	0	0	0	0	0	0	0	0	0	0	0	0	0	463310	879810	0	0	10889000	37561000	43453000	26639000	37633000	7171500	0	0	0	318580	0	0	0	0	0
tr|G0S9E2|G0S9E2_CHATDV-typeprotonATPasesubunitGOS=Chaetomiumthermophilum(strainDSM1495/CBS144.50/IMI039719)OX=759272GN=CTHT_0045530PE=3SV=1	0	262230	0	0	0	0	0	0	0	0	0	0	0	0	0	0	0	0	0	0	0	0	1222300	0	0	0	0	0	0	0	0	2150100	2767400	4864000	10886000	18463000	18929000	5498600	4708200	2155400	0	0	0	0	0	0	0	0	0
tr|G0SBM7|G0SBM7_CHATDPeroxidaseOS=Chaetomiumthermophilum(strainDSM1495/CBS144.50/IMI039719)OX=759272GN=CTHT_0054130PE=3SV=1	74733	595980	3576500	6655700	7847800	7350100	6753500	3428200	5385800	409640	253080	255740	271100	0	0	144260	473840	1299600	219950	296250	698040	556190	776000	417610	576560	528460	354720	440380	819680	1239000	367360	1586800	2401700	7399700	10864000	10826000	10443000	6446700	21640000	4719800	11299	35716	549820	398180	1795400	2574100	4252900	1420400	3467100
tr|G0SDS0|G0SDS0_CHATDArgininen-methyltransferase-likeproteinOS=Chaetomiumthermophilum(strainDSM1495/CBS144.50/IMI039719)OX=759272GN=CTHT_0052770PE=4SV=1	0	21042	218650	319850	334200	450380	159370	149530	460050	778880	102320	0	0	0	0	0	0	0	0	0	0	0	0	0	78469	0	173300	0	0	76466	103370	182490	283570	4725900	10795000	11309000	6439300	5647500	1392000	1856800	0	0	0	0	11137	89394	0	0	321700
tr|G0S7W0|G0S7W0_CHATDGlutaminaseOS=Chaetomiumthermophilum(strainDSM1495/CBS144.50/IMI039719)OX=759272GN=CTHT_0037180PE=3SV=1	0	0	0	330440	537240	994840	0	0	0	0	0	0	0	0	0	0	169760	0	0	0	0	0	0	0	0	433690	1152700	1070400	1321200	1451500	3065800	17564000	15861000	21791000	10697000	3728200	654500	10682000	755890	94002	87562	0	75826	94954	19949	0	119020	0	0
tr|G0SB20|G0SB20_CHATDDihydrolipoyldehydrogenaseOS=Chaetomiumthermophilum(strainDSM1495/CBS144.50/IMI039719)OX=759272GN=CTHT_0048590PE=3SV=1	12201	294430	2643700	8726700	96790000	157370000	234700000	205400000	500060000	94918000	128290000	93344000	56107000	14668000	19769000	8568900	10971000	17572000	4742000	3509000	4102300	5633400	1300200	3215100	670210	511330	943100	2524000	761170	2635700	2617000	7190300	4585000	7579400	10571000	9300400	9613100	17268000	104560000	90630000	81493	479500	1149500	4612100	28901000	30116000	74812000	102060000	99174000
tr|G0SF13|G0SF13_CHATDInosine-5'-monophosphatedehydrogenaseOS=Chaetomiumthermophilum(strainDSM1495/CBS144.50/IMI039719)OX=759272GN=CTHT_0060430PE=3SV=1	0	0	99922	213420	50541	0	275430	521560	399570	2101100	4682300	6134500	9505200	4965200	15859000	9809800	19518000	32558000	12287000	14064000	14286000	18662000	34491000	21412000	16098000	29923000	19696000	27720000	21154000	10916000	11039000	14172000	11212000	11765000	10475000	4521100	2170800	3758800	15476000	2071200	29102	0	0	104230	0	23573	0	0	0
tr|G0RYC2|G0RYC2_CHATDRuvB-likehelicaseOS=Chaetomiumthermophilum(strainDSM1495/CBS144.50/IMI039719)OX=759272GN=CTHT_0006170PE=1SV=1	17583	27778	234650	311490	345610	586500	576270	301560	561950	82013	114530	0	0	0	0	0	59820	237710	27127	0	315520	471460	0	30014	1710800	1890700	4190700	4560200	5769100	15342000	7293500	14997000	7613500	95634	10423000	145570	151670	96615	342100	0	0	85641	239330	119870	43775	86975	487870	669490	606410
tr|G0S7P0|G0S7P0_CHATDWSCdomain-containingproteinOS=Chaetomiumthermophilum(strainDSM1495/CBS144.50/IMI039719)OX=759272GN=CTHT_0037010PE=4SV=1	14852	1632000	8225500	9946000	14563000	10596000	15656000	8510100	23526000	5813500	7989700	8947800	7269300	1882900	7849900	5896700	12462000	28815000	9548400	4302300	7978800	5932800	8460400	5331300	4239400	7149200	5578800	11642000	8125600	7690700	8871400	12589000	3433500	8541800	10366000	3572900	4002700	2784400	6302100	636090	645540	2637000	13767000	17802000	16219000	10230000	12045000	16332000	16868000
tr|G0RZQ1|G0RZQ1_CHATDProtoglobindomain-containingproteinOS=Chaetomiumthermophilum(strainDSM1495/CBS144.50/IMI039719)OX=759272GN=CTHT_0003760PE=4SV=1	0	97426	760590	187860	814550	828980	1015000	729220	1497500	0	439690	360720	283720	118740	0	57615	0	674270	64876	0	241940	220100	451950	158870	418760	436110	623610	107780	1565300	1584400	1716800	4141600	3415000	4559500	10285000	9637100	11104000	17551000	112580000	47426000	20489	36783	392960	433590	909980	1203400	2795400	2539400	2614300
tr|G0S9K5|G0S9K5_CHATDmRNAstabilityproteinOS=Chaetomiumthermophilum(strainDSM1495/CBS144.50/IMI039719)OX=759272GN=CTHT_0046210PE=3SV=1	0	0	0	0	0	0	0	0	0	0	0	0	0	0	0	0	0	0	0	0	0	0	0	0	0	0	0	0	0	0	0	0	0	4268300	10150000	28748000	23070000	11040000	37509000	7856000	0	0	0	0	0	0	0	0	0
tr|G0S0R1|G0S0R1_CHATDGlycinecleavagesystemPproteinOS=Chaetomiumthermophilum(strainDSM1495/CBS144.50/IMI039719)OX=759272GN=CTHT_0010930PE=3SV=1	0	0	25530	0	16984	0	39946	62817	227250	113370	215950	221920	53154	62964	141440	120300	128540	225710	62553	58615	161730	159410	201550	92106	93729	235530	178740	464850	811910	416900	1180700	1943700	2196200	4091600	10139000	7966800	6656100	3328100	38282000	1509700	0	0	0	0	0	22635	12255	67293	53109
tr|G0S3F6|G0S3F6_CHATDL-amino-acidoxidase-likeproteinOS=Chaetomiumthermophilum(strainDSM1495/CBS144.50/IMI039719)OX=759272GN=CTHT_0020840PE=4SV=1	0	0	0	0	0	0	0	0	0	0	0	0	0	0	0	0	0	0	0	0	0	0	0	26511	0	0	0	0	0	0	208070	0	931450	6846000	10046000	7290200	3940900	72870	401930	85892	0	0	0	0	0	0	0	0	0
tr|G0RYK5|G0RYK5_CHATDUncharacterizedproteinOS=Chaetomiumthermophilum(strainDSM1495/CBS144.50/IMI039719)OX=759272GN=CTHT_0007020PE=4SV=1	0	0	0	0	0	0	0	0	0	0	0	0	0	0	0	0	0	0	0	0	306320	0	0	0	0	0	0	0	0	0	0	8423700	4077700	11381000	9834600	6832300	2448400	3116900	34614000	3972900	0	0	0	0	0	0	0	0	0
tr|G0S029|G0S029_CHATDCitratesynthaseOS=Chaetomiumthermophilum(strainDSM1495/CBS144.50/IMI039719)OX=759272GN=CTHT_0008530PE=3SV=1	0	70414	578680	689460	415850	191460	253440	22064	48756	0	0	39081	718090	382220	965470	84503	269570	363420	221680	84218	92582	69498	36836	10704	51053	161850	46107	534530	3950000	4677000	5827700	13158000	8969400	9634300	9684600	8312400	7905100	2252100	18484000	19598000	0	20414	31008	121410	99550	0	188260	42265	0
tr|G0S7K2|G0S7K2_CHATDProteinkinasedomain-containingproteinOS=Chaetomiumthermophilum(strainDSM1495/CBS144.50/IMI039719)OX=759272GN=CTHT_0036610PE=4SV=1	0	28855	98074	141550	93491	0	24466	93349	0	0	0	0	0	0	0	0	0	0	0	0	0	0	319680	124460	361430	1041600	339220	233780	134180	119880	0	141840	629700	1304300	9503900	24147000	28392000	17567000	52699000	13352000	0	0	0	0	0	0	0	0	0
tr|G0S5U9|G0S5U9_CHATDMethylenetetrahydrofolatereductaseOS=Chaetomiumthermophilum(strainDSM1495/CBS144.50/IMI039719)OX=759272GN=CTHT_0033700PE=3SV=1	0	27151	55552	64969	577490	1862800	3598600	3670100	5790300	1427500	2782300	924380	256480	219910	364320	384760	592420	1294700	103500	51392	31600	233740	172940	130030	30609	15000	255970	197280	256430	264440	215220	991310	1341300	5748200	9481400	11802000	7635100	5165700	18632000	4566500	0	0	48373	84140	275850	282600	709910	0	999610
tr|G0SEY5|G0SEY5_CHATDUncharacterizedproteinOS=Chaetomiumthermophilum(strainDSM1495/CBS144.50/IMI039719)OX=759272GN=CTHT_0060140PE=4SV=1	0	0	0	0	0	0	0	25879	0	0	0	0	0	0	164960	111160	135800	1240700	297080	688980	435520	955840	965990	974620	326740	146960	205450	0	196430	391550	295320	878670	464040	5274300	9378800	2321100	519140	873530	469940	0	0	11186	0	0	0	0	0	0	0
tr|G0S7M9|G0S7M9_CHATDPutativetranscriptionfactorOS=Chaetomiumthermophilum(strainDSM1495/CBS144.50/IMI039719)OX=759272GN=CTHT_0036900PE=4SV=1	0	0	29861	0	32068	0	0	0	0	0	0	0	0	0	0	0	0	0	0	0	0	80045	253210	80102	0	281530	598430	371310	2118600	3164700	1947500	6952700	5562500	11500000	9289200	4825900	1351600	721430	781940	285530	0	0	38717	0	0	157240	83297	40583	51025
tr|G0S4K5|G0S4K5_CHATDAcetolactatesynthaseOS=Chaetomiumthermophilum(strainDSM1495/CBS144.50/IMI039719)OX=759272GN=CTHT_0031330PE=3SV=1	0	0	105400	0	37723	0	0	41950	0	0	134740	0	103270	0	10950	72659	121760	263940	58024	162390	31912	552210	2568600	758050	2116300	5512700	7620900	10594000	10941000	7807800	6305800	9358300	7147200	8737600	9137800	8716300	12097000	13944000	59370000	13109000	0	464950	27832	18231	0	0	97595	76146	59576
tr|G0S7F4|G0S7F4_CHATDRNBdomain-containingproteinOS=Chaetomiumthermophilum(strainDSM1495/CBS144.50/IMI039719)OX=759272GN=CTHT_0027950PE=4SV=1	0	52108	98102	122180	169670	404240	13929	111730	230500	226940	3368400	271440	1560200	101890	165980	113430	598440	1249100	425740	460870	894190	962520	2038100	1506300	796730	1572700	978540	1004100	2100200	1515700	1539800	3328500	3831700	6018300	8985500	6146500	4965400	2517600	6289600	520140	16102	85224	75356	41856	108900	79703	222740	332680	2387100
tr|G0S7S1|G0S7S1_CHATD6-phosphofructo-2-kinase/fructose-2,6-bisphosphatase-likeproteinOS=Chaetomiumthermophilum(strainDSM1495/CBS144.50/IMI039719)OX=759272GN=CTHT_0028610PE=4SV=1	0	0	0	0	0	0	0	0	0	0	0	51344	0	0	31230	0	0	0	0	45879	208730	297500	479210	311310	402780	0	0	0	235820	25237	66886	2049600	3325700	7085500	8696300	4418000	5529700	1100200	2345500	99976	0	0	96585	0	0	0	0	0	0
tr|G0SHQ3|G0SHQ3_CHATDPutativeRNAsplicingfactorOS=Chaetomiumthermophilum(strainDSM1495/CBS144.50/IMI039719)OX=759272GN=CTHT_0072980PE=4SV=1	0	36655	370470	630240	1321700	1005000	1845700	1972900	5172600	2660000	4068700	3674900	3100600	1058400	2542300	1219800	1828400	1948500	448740	0	0	0	286410	176350	0	3406200	1326400	2897700	3213000	0	1164600	1993000	3106300	7218000	8686400	6258500	3203000	2826000	8633800	2764600	0	0	149490	324760	594600	425660	1521100	2369600	2539700
tr|G0S8W2|G0S8W2_CHATDPutativechaperonebindingproteinOS=Chaetomiumthermophilum(strainDSM1495/CBS144.50/IMI039719)OX=759272GN=CTHT_0043630PE=3SV=1	0	199520	1862200	2595700	3582200	2840300	3037700	2130000	3917800	535350	810200	641100	546630	163830	479800	243740	512480	1221200	268670	225420	263560	344090	461250	279910	233290	678500	140370	507960	621600	421570	241400	862460	1552900	5083800	8632900	8499900	8297700	8099400	47057000	11563000	22056	117880	1181600	632970	1234300	1169000	1416900	1330700	1260600
tr|G0S7G2|G0S7G2_CHATDSeryl-tRNAsynthetaseOS=Chaetomiumthermophilum(strainDSM1495/CBS144.50/IMI039719)OX=759272GN=CTHT_0028030PE=4SV=1	0	0	0	97328	0	0	0	0	164750	0	0	0	0	0	0	0	57891	0	80414	50277	0	0	0	0	0	670230	1673400	3967500	5222200	3184000	3586400	3898400	2817200	4492900	8592800	26370000	73899000	48255000	136680000	30119000	0	4246	0	0	0	294440	0	72294	0
tr|G0SE51|G0SE51_CHATDAmidophosphoribosyltransferaseOS=Chaetomiumthermophilum(strainDSM1495/CBS144.50/IMI039719)OX=759272GN=CTHT_0062440PE=3SV=1	0	0	0	0	0	40212	0	0	0	0	0	0	0	0	0	0	98989	404120	451140	456360	3139000	3915300	5360100	4029400	7228000	8292000	10719000	14257000	16907000	9447700	10609000	15202000	12646000	11814000	8567300	2876800	2750700	620380	163900	0	0	0	0	0	0	28853	81394	0	31950
tr|G0S6G2|G0S6G2_CHATDtRNAligaseOS=Chaetomiumthermophilum(strainDSM1495/CBS144.50/IMI039719)OX=759272GN=CTHT_0034810PE=1SV=1	0	3596	63553	0	25409	0	0	61211	3075900	0	0	35950	1889100	10549	4698500	484450	15837	0	71327	15274	83307	13391	39532	0	0	0	67369	93871	108480	193830	76881	345170	558570	2137200	8515800	24883000	43238000	31012000	96764000	16672000	10787	18351	13624	16527	30835	18415	43985	166310	62366
tr|G0S137|G0S137_CHATDO-phosphoserinephosphohydrolaseOS=Chaetomiumthermophilum(strainDSM1495/CBS144.50/IMI039719)OX=759272GN=CTHT_0012220PE=3SV=1	0	0	0	0	0	0	0	0	0	0	0	0	0	0	0	0	0	0	0	0	0	0	0	0	0	0	0	0	0	0	0	0	0	0	8494900	14389000	8236200	2612000	7836800	370610	0	0	0	0	0	0	0	0	0
tr|G0S3Y1|G0S3Y1_CHATDPro-apoptoticserineproteaseNMA111OS=Chaetomiumthermophilum(strainDSM1495/CBS144.50/IMI039719)OX=759272GN=CTHT_0039280PE=3SV=1	0	0	0	15028	957650	1491700	536620	8507	0	32782	0	0	0	0	0	0	0	24496	14150	0	0	0	0	0	0	0	0	41125	58870	39502	142180	653390	3535700	7889500	8483600	4739700	2608800	700460	2271800	113390	0	0	0	0	211290	111620	582960	393270	495840
tr|G0S2I4|G0S2I4_CHATDUncharacterizedproteinOS=Chaetomiumthermophilum(strainDSM1495/CBS144.50/IMI039719)OX=759272GN=CTHT_0017340PE=4SV=1	57294	22634	288230	496320	685590	674280	984060	1456000	1615600	1965200	3040400	3097100	2128900	880070	2865700	1146000	1598200	4202500	1607700	3270600	2528200	5378200	1032500	1253000	649250	622090	2461600	2685600	3955600	4651000	4338100	9440800	5408700	6659700	8460800	11744000	13285000	10006000	20574000	5618900	24623	118540	1038700	1227400	956040	2117000	2339800	2754700	3747500
tr|G0S8E5|G0S8E5_CHATDPROTEASOME_ALPHA_1domain-containingproteinOS=Chaetomiumthermophilum(strainDSM1495/CBS144.50/IMI039719)OX=759272GN=CTHT_0029600PE=3SV=1	0	0	0	0	0	0	0	0	0	0	1013600	1381600	2591800	1441700	3319700	1710000	3538000	7763300	2748900	3168200	6781100	11767000	105180000	32874000	65591000	117600000	55127000	54024000	20147000	9132400	9361200	16752000	15612000	13601000	8353600	3627800	1707100	687650	325480	0	0	0	0	0	0	0	344830	0	384830
tr|G0SEK9|G0SEK9_CHATDProteasomesubunitalphatypeOS=Chaetomiumthermophilum(strainDSM1495/CBS144.50/IMI039719)OX=759272GN=CTHT_0064110PE=3SV=1	0	79689	0	28850	0	0	0	0	0	0	143220	879170	1902700	1238600	3751500	1912600	5135800	10244000	6150900	7905800	13548000	29840000	212030000	84560000	116370000	157950000	69812000	64578000	18148000	13194000	8246900	19804000	15279000	14452000	8349700	1840500	1239200	0	0	0	0	0	26087	39653	0	0	0	797380	2324200
tr|G0S9P9|G0S9P9_CHATDFn3_likedomain-containingproteinOS=Chaetomiumthermophilum(strainDSM1495/CBS144.50/IMI039719)OX=759272GN=CTHT_0046670PE=3SV=1	0	0	0	0	0	0	0	0	0	0	0	0	0	0	0	0	0	0	13030	0	0	0	0	0	0	0	0	0	0	0	0	128280	2087100	8293400	8318000	4876100	2750100	623810	1290800	77153	0	0	91571	0	0	0	64157	0	0
tr|G0S2F3|G0S2F3_CHATDPutativeERtogolgitransportproteinOS=Chaetomiumthermophilum(strainDSM1495/CBS144.50/IMI039719)OX=759272GN=CTHT_0017030PE=4SV=1	0	0	58017	0	12991	0	0	0	0	0	0	0	0	0	0	0	0	0	0	0	0	0	0	0	0	77812	93158	177110	486830	787300	1024700	6617300	7843100	9383600	8268000	3411300	2015000	636840	217640	0	0	0	16678	0	19734	17803	115140	76970	0
tr|G0SF92|G0SF92_CHATDPutativeGTPbindingproteinOS=Chaetomiumthermophilum(strainDSM1495/CBS144.50/IMI039719)OX=759272GN=CTHT_0061230PE=3SV=1	186180	2257000	6656600	8099500	31893000	49281000	54211000	41812000	74836000	12822000	19134000	21807000	17313000	5327700	12706000	6823000	10047000	48234000	8307500	4772300	7799500	6262000	12183000	6657900	5941000	12514000	13420000	15123000	19341000	16285000	15456000	25554000	16760000	10195000	8220400	4812800	3676400	1539100	7178800	1255100	213690	790730	2836400	3323200	8327900	9177200	13713000	16307000	14915000
tr|G0S693|G0S693_CHATDCleavageandpolyadenylationspecificityfactorsubunit5OS=Chaetomiumthermophilum(strainDSM1495/CBS144.50/IMI039719)OX=759272GN=CTHT_0025930PE=3SV=1	0	0	0	0	0	0	0	133390	0	0	0	0	0	0	0	0	0	228760	16920	0	0	0	0	0	0	0	0	0	0	177950	216320	379320	2646600	6128100	8031000	3487200	1592300	236610	164410	0	0	0	0	0	0	0	0	0	0
tr|G0SD17|G0SD17_CHATDUncharacterizedproteinOS=Chaetomiumthermophilum(strainDSM1495/CBS144.50/IMI039719)OX=759272GN=CTHT_0050450PE=4SV=1	0	70457	1130100	2345600	2416200	2889300	2871600	1856200	2576600	140300	267210	325030	218640	111560	311750	56147	207330	376210	93453	280330	352770	1370200	1771600	1326100	992390	3013100	3449000	6940200	7269600	8100200	6184200	10300000	5164900	7392500	7945000	2687000	2710600	1289400	6528800	1838600	69817	35065	327230	435360	1049100	2173000	2547900	1917100	3466900
tr|G0S1U1|G0S1U1_CHATDQuinolinatephosphoribosyltransferase[decarboxylating]OS=Chaetomiumthermophilum(strainDSM1495/CBS144.50/IMI039719)OX=759272GN=CTHT_0014810PE=3SV=1	0	36972	30018	30330	98865	0	0	0	151500	37740	168510	59235	0	0	0	4912	22764	69395	22380	16713	12631	88287	75264	0	33427	32057	0	0	8669	15017	0	10575	147990	3607300	7941900	7054200	4531400	5065000	15830000	3511900	0	0	89708	0	97086	12916	19746	25914	18467
tr|G0S3J9|G0S3J9_CHATDPseudoU_synth_1domain-containingproteinOS=Chaetomiumthermophilum(strainDSM1495/CBS144.50/IMI039719)OX=759272GN=CTHT_0021520PE=3SV=1	0	0	0	0	0	0	0	0	0	0	0	0	0	0	0	0	0	0	0	0	0	0	0	0	24709	0	0	0	0	0	0	0	0	1728900	7691100	10004000	5670200	3296500	5772100	912240	0	0	15545	0	0	0	0	0	0
tr|G0SEU4|G0SEU4_CHATDHydrolase-likeproteinOS=Chaetomiumthermophilum(strainDSM1495/CBS144.50/IMI039719)OX=759272GN=CTHT_0059730PE=4SV=1	0	0	0	29048	0	0	0	0	0	0	0	0	0	0	0	0	76364	254590	107900	86824	0	91756	257640	123130	156260	552680	409190	1324800	1386800	1704700	2408400	9245400	7605000	9360700	7382500	3676000	2010400	1608200	6602700	251540	0	0	0	0	0	0	0	0	0
tr|G0SHC5|G0SHC5_CHATDUncharacterizedproteinOS=Chaetomiumthermophilum(strainDSM1495/CBS144.50/IMI039719)OX=759272GN=CTHT_0069540PE=4SV=1	0	0	0	0	0	0	0	0	0	0	0	0	0	0	0	0	0	0	0	0	0	0	0	0	0	0	0	0	0	0	0	199850	569220	2515100	7190900	2140000	3230300	3092900	7961700	3033600	0	0	0	0	0	0	0	0	0
tr|G0SFF8|G0SFF8_CHATDABCtransporterdomain-containingproteinOS=Chaetomiumthermophilum(strainDSM1495/CBS144.50/IMI039719)OX=759272GN=CTHT_0061890PE=4SV=1	0	0	0	0	0	0	0	0	0	0	0	0	0	0	0	0	0	0	0	0	0	0	0	0	0	0	0	0	0	0	0	0	0	2670200	7036300	11143000	15509000	9479000	18220000	5561200	0	0	0	0	0	0	0	0	0
tr|G0SDZ2|G0SDZ2_CHATDUncharacterizedproteinOS=Chaetomiumthermophilum(strainDSM1495/CBS144.50/IMI039719)OX=759272GN=CTHT_0053520PE=3SV=1	0	29365	6075	33258	127120	374230	576340	962050	2888600	364380	1463200	1151000	1095400	287470	518400	422060	973480	993600	734350	729600	633230	114420	539230	520700	721620	1505600	972120	577170	761270	523950	794380	5230200	8948800	14770000	7002000	7220100	3800100	919060	938050	63992	0	94984	612040	315760	432720	157490	209800	255090	360930
tr|G0SBN3|G0SBN3_CHATDProteasomesubunitbetaOS=Chaetomiumthermophilum(strainDSM1495/CBS144.50/IMI039719)OX=759272GN=CTHT_0054190PE=3SV=1	0	38613	0	513410	288580	0	144090	413840	310610	0	837390	3904900	4954400	2472100	9622600	2956600	7708900	10151000	7328100	3421900	9509200	16266000	154060000	45511000	79619000	141590000	74987000	79328000	27273000	7231400	10926000	14828000	15417000	13435000	6816100	1251200	1205100	68516	0	0	0	0	0	0	0	0	65451	623400	2072800
tr|G0SDS5|G0SDS5_CHATDUncharacterizedproteinOS=Chaetomiumthermophilum(strainDSM1495/CBS144.50/IMI039719)OX=759272GN=CTHT_0052820PE=4SV=1	50302	1474800	33533000	89163000	135900000	129790000	135220000	94769000	144300000	29673000	47525000	41650000	33494000	9339200	23125000	14598000	21985000	48072000	10895000	10344000	10075000	7326000	5628700	4075500	3086800	5877400	5303000	7821100	7345300	5560100	4952300	9159100	5865900	6378300	6749700	4428800	4157300	3183700	9743200	2817000	13645	111140	2777300	6090800	14446000	19761000	32665000	31045000	32070000
tr|G0S673|G0S673_CHATDUVexcisionrepairproteinRAD23OS=Chaetomiumthermophilum(strainDSM1495/CBS144.50/IMI039719)OX=759272GN=CTHT_0025730PE=3SV=1	0	49897	17468	0	0	0	0	0	0	238120	0	593550	0	32609	209030	51512	939290	180360	164380	47551	0	100080	0	25909	0	0	0	0	463720	232760	346550	2015500	2945900	1675000	6714800	23867000	45544000	42878000	158970000	35139000	0	0	0	0	0	0	0	0	97820
tr|G0SBL2|G0SBL2_CHATDUncharacterizedproteinOS=Chaetomiumthermophilum(strainDSM1495/CBS144.50/IMI039719)OX=759272GN=CTHT_0053980PE=3SV=1	0	70839	0	21845	73405	0	0	84430	250470	260380	0	628830	245350	133910	1241000	611250	1881400	2752100	911720	408840	148590	62924	0	0	0	0	0	0	0	0	0	613780	1361400	4639200	6605800	5236600	3594700	1402400	2768300	0	0	0	0	0	0	0	0	0	0
tr|G0S287|G0S287_CHATDPrefoldinsubunit3OS=Chaetomiumthermophilum(strainDSM1495/CBS144.50/IMI039719)OX=759272GN=CTHT_0016360PE=3SV=1	0	0	37895	73143	60412	0	0	0	0	0	0	0	0	0	0	0	49196	0	48043	65829	0	90600	129500	0	0	153030	0	0	0	178280	201950	0	0	354780	6413800	12363000	15562000	10198000	29218000	3984700	0	0	0	0	0	0	69730	0	0
tr|G0S1K1|G0S1K1_CHATDProteasomesubunitalphatypeOS=Chaetomiumthermophilum(strainDSM1495/CBS144.50/IMI039719)OX=759272GN=CTHT_0013890PE=3SV=1	20307	0	0	26773	49909	0	0	39784	0	160210	119310	1404300	2421400	1212400	3305500	1186900	1804800	4170200	594260	860700	3533400	5799600	106840000	34582000	61012000	91244000	43659000	34324000	15557000	6078500	4812100	14986000	14150000	9509900	6293400	666620	0	0	0	0	0	0	0	14283	0	14158	220690	69289	0
tr|G0SEQ7|G0SEQ7_CHATDV-typeprotonATPasesubunitCOS=Chaetomiumthermophilum(strainDSM1495/CBS144.50/IMI039719)OX=759272GN=CTHT_0059350PE=3SV=1	0	0	128990	67915	0	0	0	0	0	0	0	0	0	15621	0	0	0	0	27723	95805	231200	160890	0	188190	498070	28074	0	0	0	110260	961880	4588300	7035600	9012900	6229000	986620	133850	0	0	0	0	0	67367	0	186890	145440	249130	0	198040
tr|G0SAQ6|G0SAQ6_CHATDUncharacterizedproteinOS=Chaetomiumthermophilum(strainDSM1495/CBS144.50/IMI039719)OX=759272GN=CTHT_0043130PE=4SV=1	0	85532	792090	1318400	9519400	26187000	43196000	38401000	76557000	14178000	19996000	16228000	10237000	2579100	7048300	4367600	5959300	10319000	2311100	1680600	1354300	1012800	2167000	989160	860130	3363300	2479300	3071700	1850100	697060	368940	2285200	3128400	6012100	6094500	2897000	1763500	1560200	4994100	1023000	122680	160910	885410	2085200	7523500	9468300	23349000	20250000	25002000
tr|G0S0R8|G0S0R8_CHATDSeptin-typeGdomain-containingproteinOS=Chaetomiumthermophilum(strainDSM1495/CBS144.50/IMI039719)OX=759272GN=CTHT_0011000PE=3SV=1	143740	1552600	6284100	2694600	32441000	38085000	47663000	38668000	56756000	11296000	23708000	21548000	19504000	5749900	9524000	7925600	20927000	32526000	14148000	11292000	14188000	14730000	13661000	9383600	12363000	21717000	20059000	17953000	19702000	9115800	11791000	11155000	6414800	5926600	6074800	5568200	7778600	4157800	8011500	491820	2387800	3862100	6225000	9038400	10300000	6591600	7650400	7361500	12235000
tr|G0S3T4|G0S3T4_CHATDEukaryotictranslationinitiationfactor3subunitJOS=Chaetomiumthermophilum(strainDSM1495/CBS144.50/IMI039719)OX=759272GN=HCR1PE=3SV=1	0	74751	1782200	646790	2512000	4104100	5657700	7108900	12392000	3748000	8031300	3536200	6409300	3467700	4604500	2924500	9256000	10176000	4749000	2468700	1663200	1203300	61583	536740	505910	869880	872450	2192000	4464800	2987300	2238000	4747100	5112900	3463400	6052700	1406100	2399000	882420	6287100	1094000	39975	193360	2943700	5518000	16269000	36941000	39690000	42849000	56311000
tr|G0SAU1|G0SAU1_CHATDElongationfactor1-beta-likeproteinOS=Chaetomiumthermophilum(strainDSM1495/CBS144.50/IMI039719)OX=759272GN=CTHT_0047780PE=3SV=1	0	44848	0	0	0	0	242030	0	0	0	0	0	0	104980	198880	97146	0	301620	0	0	575470	81521	2265900	139960	7711600	163290000	372230000	459570000	317730000	285410000	160450000	105650000	17756000	21756000	6006700	2244500	715720	5474800	424950000	278210000	0	0	347080	254730	136020	0	68402	0	708770
tr|G0SDM6|G0SDM6_CHATDUncharacterizedproteinOS=Chaetomiumthermophilum(strainDSM1495/CBS144.50/IMI039719)OX=759272GN=CTHT_0052320PE=3SV=1	31415	0	0	0	0	0	0	0	0	0	0	57064	0	0	0	0	46740	0	0	0	0	0	0	0	29934	242660	300750	601450	484740	190280	813500	3027600	4900200	6910900	5992600	2981700	1508300	546780	1246400	334470	0	0	0	0	0	0	0	0	0
tr|G0S655|G0S655_CHATDCystathioninebeta-lyase-likeproteinOS=Chaetomiumthermophilum(strainDSM1495/CBS144.50/IMI039719)OX=759272GN=CTHT_0034240PE=3SV=1	0	82939	0	0	0	0	0	0	0	0	0	0	0	0	0	0	0	48342	0	0	0	0	0	0	0	0	0	0	20391	0	16365	102530	0	1315800	5990200	6586000	5470700	3337400	8240600	1263200	0	0	0	0	0	0	0	0	0
tr|G0SCB0|G0SCB0_CHATDTrehalaseOS=Chaetomiumthermophilum(strainDSM1495/CBS144.50/IMI039719)OX=759272GN=CTHT_0056580PE=3SV=1	0	0	0	0	0	0	0	0	63491	0	0	0	0	0	77896	0	0	441280	0	0	33946	0	0	0	0	103080	485280	3694800	21636000	18414000	24012000	37664000	19245000	12033000	5954300	2174500	594090	166640	172230	0	4340	0	0	12782	0	0	0	0	82684
tr|G0S5P0|G0S5P0_CHATDGlutamyl-tRNAsynthetaseOS=Chaetomiumthermophilum(strainDSM1495/CBS144.50/IMI039719)OX=759272GN=CTHT_0024950PE=3SV=1	0	44106	138710	10006	178130	46878	0	0	0	0	236400	555070	0	278990	0	0	0	0	0	14409	0	259340	0	0	0	476990	238230	0	136950	0	31469	32900	0	738320	5932800	29879000	40019000	17476000	45261000	9760400	0	4776	0	0	0	621020	337930	111210	61567
tr|G0S2W8|G0S2W8_CHATDMYND-typezincfingerproteinsamBOS=Chaetomiumthermophilum(strainDSM1495/CBS144.50/IMI039719)OX=759272GN=CTHT_0018760PE=3SV=1	66582	0	54579	0	0	0	0	0	0	0	95946	0	27084	26503	88698	0	21397	0	0	0	84669	60962	360710	95874	530400	1459600	1980100	2246900	1927500	1191000	1316200	2068200	1633700	4144400	5805800	6280300	7109000	3745800	9295500	1671500	0	0	0	0	0	0	50104	75085	19029
tr|G0SD84|G0SD84_CHATDProteasomesubunitalphatypeOS=Chaetomiumthermophilum(strainDSM1495/CBS144.50/IMI039719)OX=759272GN=CTHT_0059300PE=3SV=1	0	53952	71045	71480	56149	0	49921	0	0	0	143250	690920	2249300	937700	2848800	1358800	2267500	5381700	1587400	1651000	6868700	21502000	155150000	57815000	89442000	139730000	50903000	47940000	13790000	8469400	6318300	12219000	7693500	9784700	5621800	2403600	390350	341370	0	1610800	0	0	44935	51805	0	0	0	0	109920
tr|G0S144|G0S144_CHATDComplex1_LYR_domdomain-containingproteinOS=Chaetomiumthermophilum(strainDSM1495/CBS144.50/IMI039719)OX=759272GN=CTHT_0012290PE=3SV=1	0	0	0	0	0	0	0	0	0	0	0	0	0	0	0	0	0	0	13769	0	0	0	0	0	0	0	0	0	0	0	216670	1203300	2133900	4724500	5468000	3187500	1609800	271710	1093500	157270	0	0	0	0	0	0	0	0	0
tr|G0S5M4|G0S5M4_CHATDUPF0045proteinECM15-likeproteinOS=Chaetomiumthermophilum(strainDSM1495/CBS144.50/IMI039719)OX=759272GN=CTHT_0024790PE=3SV=1	0	0	0	0	0	0	0	0	0	0	0	0	0	0	0	0	0	0	0	0	0	0	0	101460	1397600	7375400	4847500	6954000	7736900	5593900	4586400	8632400	7783600	6051900	5466400	0	2029600	0	0	0	0	0	0	0	0	0	0	0	0
tr|G0S5V6|G0S5V6_CHATDUncharacterizedproteinOS=Chaetomiumthermophilum(strainDSM1495/CBS144.50/IMI039719)OX=759272GN=CTHT_0033770PE=4SV=1	0	0	0	0	268810	0	0	0	0	0	0	0	0	0	0	0	0	0	0	0	0	0	859690	0	0	0	656390	1115300	1998500	2309100	2046700	2051700	2496200	1988600	5463700	2989800	2724700	1126800	1684800	342050	0	0	24731	0	56786	0	81753	0	0
tr|G0S1C9|G0S1C9_CHATDUncharacterizedproteinOS=Chaetomiumthermophilum(strainDSM1495/CBS144.50/IMI039719)OX=759272GN=CTHT_0013150PE=4SV=1	0	0	0	0	0	0	0	0	0	0	0	0	0	0	0	0	0	0	0	0	0	0	0	0	0	0	0	0	0	0	0	0	2004500	4804400	5430600	3592100	3254300	1411200	3234500	787290	0	0	0	0	0	0	0	0	0
tr|G0S8J0|G0S8J0_CHATDSmallnuclearribonucleoproteinEOS=Chaetomiumthermophilum(strainDSM1495/CBS144.50/IMI039719)OX=759272GN=CTHT_0038260PE=3SV=1	0	0	478400	401310	1470600	1041100	1242700	1868900	6836800	1621100	2621300	2680900	1859700	1526300	2929900	2283300	3863400	2871900	1240200	1273300	694510	1191500	1010400	1384100	2693100	6903700	6235600	6662400	5086200	2556100	3641000	4261200	3185600	5245600	5396000	3030500	2466900	2709800	3020400	1135900	0	0	0	0	725900	0	419930	897200	1716600
tr|G0S7I0|G0S7I0_CHATDProteasomesubunitalphatypeOS=Chaetomiumthermophilum(strainDSM1495/CBS144.50/IMI039719)OX=759272GN=CTHT_0028210PE=3SV=1	0	0	0	0	0	0	0	0	0	0	835540	1650500	3035000	1006000	4074200	2625400	6371700	16265000	6333900	8743000	20708000	50892000	295470000	105840000	174330000	150590000	68102000	62590000	18932000	13318000	9667800	12201000	10026000	8133700	5371000	2950600	2022200	1554200	7904700	92225	0	0	0	0	0	0	29426	386580	805520
tr|G0S1Q9|G0S1Q9_CHATDAlpha-NACOS=Chaetomiumthermophilum(strainDSM1495/CBS144.50/IMI039719)OX=759272GN=CTHT_0014480PE=3SV=1	0	0	189060	198930	283840	294620	332050	1806700	10921000	787300	23210000	27818000	31040000	8144500	12715000	11297000	10620000	22904000	8649200	1567700	1558500	3186200	2395500	3315600	2107400	8365300	3072300	12878000	11586000	5410700	7245300	11319000	7899000	4920700	5314100	9193900	19212000	14339000	89251000	19993000	14771	1105200	2784100	12756000	27474000	42819000	45318000	85850000	152020000
tr|G0S2B0|G0S2B0_CHATDtRNA(guanine(9)-N1)-methyltransferaseOS=Chaetomiumthermophilum(strainDSM1495/CBS144.50/IMI039719)OX=759272GN=CTHT_0016600PE=4SV=1	0	0	0	0	0	0	0	0	0	0	0	0	0	0	0	0	0	0	0	0	0	0	0	0	0	0	0	0	0	0	0	0	0	1456800	5230200	4474400	2825300	1294500	3258700	134280	0	0	0	30589	0	0	0	0	0
tr|G0S061|G0S061_CHATDPentafunctionalAROMpolypeptideOS=Chaetomiumthermophilum(strainDSM1495/CBS144.50/IMI039719)OX=759272GN=CTHT_0008860PE=1SV=1	0	111360	863100	2343600	1269900	1223100	1340700	1815200	3502900	1589600	2756200	2542100	1945300	563030	1476500	654300	554720	970210	171680	97883	140190	228320	329110	161310	423900	4370100	4067000	9251600	13037000	7845400	10855000	12116000	7984000	5963400	5211500	4255100	2382600	2858100	7405600	2621000	458300	0	51241	1382100	1890200	1634100	3331700	28491	30022
tr|G0S2U6|G0S2U6_CHATDUncharacterizedproteinOS=Chaetomiumthermophilum(strainDSM1495/CBS144.50/IMI039719)OX=759272GN=CTHT_0018530PE=3SV=1	0	0	0	0	0	0	0	0	0	0	0	0	0	0	0	0	0	0	0	42076	72972	72443	0	123150	0	0	0	0	0	0	0	0	403010	1775500	5202400	10098000	10344000	5484600	18371000	2133000	0	0	0	0	0	0	0	0	0
tr|G0SAU2|G0SAU2_CHATDUncharacterizedproteinOS=Chaetomiumthermophilum(strainDSM1495/CBS144.50/IMI039719)OX=759272GN=CTHT_0047790PE=3SV=1	0	0	0	0	0	0	0	0	0	0	0	0	0	0	0	0	0	0	0	13967	0	0	0	0	0	0	0	0	0	0	0	0	0	700510	5112100	5061800	3883400	1172800	2010000	123530	0	0	0	0	0	0	7941	0	0
tr|G0S1A1|G0S1A1_CHATDMADS-boxdomain-containingproteinOS=Chaetomiumthermophilum(strainDSM1495/CBS144.50/IMI039719)OX=759272GN=CTHT_0012860PE=4SV=1	0	0	0	0	539440	0	0	0	0	0	0	0	0	0	0	0	0	0	0	0	0	0	0	0	0	0	0	0	987550	0	0	0	0	0	5110300	3310700	3348600	0	0	0	0	0	0	0	0	0	0	0	0
tr|G0SGH8|G0SGH8_CHATD60SribosomalproteinL12-likeproteinOS=Chaetomiumthermophilum(strainDSM1495/CBS144.50/IMI039719)OX=759272GN=CTHT_0066380PE=3SV=1	0	3924100	20798000	30113000	32549000	52485000	102960000	209210000	648650000	237930000	476880000	450480000	360270000	83628000	80306000	37363000	34140000	19785000	2767500	5829400	2649400	1788900	884300	330320	462340	50690	0	0	0	1010700	0	1891300	0	317310	5010500	6397500	2401500	1657300	6305400	1421000	287400	1451200	6164000	13416000	42130000	57910000	141890000	224430000	235710000
tr|G0S3W4|G0S3W4_CHATDMitogen-activatedproteinkinaseOS=Chaetomiumthermophilum(strainDSM1495/CBS144.50/IMI039719)OX=759272GN=CTHT_0039110PE=3SV=1	0	0	0	64451	0	59543	0	0	74863	179890	131890	152740	95183	47152	0	0	0	0	0	0	0	0	0	0	176510	0	0	0	0	2109100	1239800	1044900	0	618850	4997500	2131700	2993100	1580400	4676400	528250	0	0	0	0	0	45712	0	38193	51893
tr|G0S9H3|G0S9H3_CHATDEukaryotictranslationinitiationfactor3subunitIOS=Chaetomiumthermophilum(strainDSM1495/CBS144.50/IMI039719)OX=759272GN=TIF34PE=3SV=1	13093	470680	1784000	1128600	3142500	2838700	3932700	2694500	4082500	664690	1044900	1052800	735340	148340	827050	319770	241610	1157900	577990	24095	18453	15318	180320	38837	0	0	0	0	130690	127040	191120	900920	3660200	3962500	4951200	3430900	5355700	5071000	11796000	4753300	99867	95087	826730	1065800	5258400	6562700	24329000	21933000	32637000
tr|G0S882|G0S882_CHATDPutativechromatinstructureremodelingcomplexproteinOS=Chaetomiumthermophilum(strainDSM1495/CBS144.50/IMI039719)OX=759272GN=CTHT_0037900PE=3SV=1	0	0	0	32163	30549	0	0	0	0	0	37070	0	0	0	0	0	0	0	0	41420	831980	1558500	558860	493090	155400	134990	0	0	0	0	0	102710	0	1293300	4861900	2354900	1251500	687990	334260	0	0	0	21285	22144	138940	62022	193450	121160	180260
tr|G0RZI1|G0RZI1_CHATDUncharacterizedproteinOS=Chaetomiumthermophilum(strainDSM1495/CBS144.50/IMI039719)OX=759272GN=CTHT_0003040PE=3SV=1	0	0	0	0	0	0	0	0	0	0	0	0	0	0	0	0	0	0	0	42110	91869	82105	0	17998	0	0	0	0	0	0	0	0	307960	810410	4800400	5286200	9054400	5270600	19579000	1859400	0	0	0	0	0	0	0	0	0
tr|G0S7P9|G0S7P9_CHATDAcyl-CoAdehydrogenase-likeproteinOS=Chaetomiumthermophilum(strainDSM1495/CBS144.50/IMI039719)OX=759272GN=CTHT_0037110PE=3SV=1	0	0	52708	0	0	73249	86315	48144	0	279880	0	0	104590	81806	18208	0	0	0	0	87451	0	11971	0	10540	895910	7135900	11451000	15345000	6746600	0	1728500	3880000	4035300	4089000	4683500	4661500	27184000	89079000	434230000	137450000	0	0	13066	0	0	0	0	0	0
tr|G0SGJ1|G0SGJ1_CHATDImidazoleglycerol-phosphatedehydrataseOS=Chaetomiumthermophilum(strainDSM1495/CBS144.50/IMI039719)OX=759272GN=CTHT_0066510PE=3SV=1	0	0	46406	41933	76332	4298600	46143	0	0	0	0	0	130000	48658	0	10651	0	0	0	0	0	0	168320	20424	0	349250	101040	2836200	61282000	34822000	52441000	59450000	37911000	24923000	4620100	1545700	401880	55629	0	0	0	0	0	11395	0	0	79612	69860	51738
tr|G0SE98|G0SE98_CHATDMYND-typezincfingerproteinsamBOS=Chaetomiumthermophilum(strainDSM1495/CBS144.50/IMI039719)OX=759272GN=CTHT_0062990PE=3SV=1	0	0	118420	154330	243180	438590	0	248760	1768200	0	589320	0	0	0	0	0	0	0	0	0	0	0	0	0	0	1677400	0	0	0	0	1756300	2381400	0	0	4369500	0	0	0	56144000	43920000	0	0	78002	0	115210	0	781930	373300	0
tr|G0SCL4|G0SCL4_CHATDGlucose-6-phosphate1-dehydrogenaseOS=Chaetomiumthermophilum(strainDSM1495/CBS144.50/IMI039719)OX=759272GN=CTHT_0057650PE=3SV=1	0	0	10884	0	1038600	441640	69702	70900	2817600	98682	0	36819	0	12497	27884	32392	70076	65550	13684	14917	207070	80540	215880	0	0	367980	133920	144910	105330	39662	111950	489010	573220	1256200	4312800	3508600	18611000	31931000	125110000	31259000	37665	11534	24878	75093	12399	0	93300	252310	636250
tr|G0SGK6|G0SGK6_CHATDQueuinetRNA-ribosyltransferase-likeproteinOS=Chaetomiumthermophilum(strainDSM1495/CBS144.50/IMI039719)OX=759272GN=CTHT_0066670PE=4SV=1	0	0	0	0	0	0	0	0	585910	0	0	0	0	0	0	0	0	0	0	0	0	0	0	0	0	0	0	0	0	0	0	0	0	0	4212200	6168000	5007000	2584600	7857600	251800	0	0	41309	0	0	0	0	0	0
tr|G0SC20|G0SC20_CHATDThioredoxindomain-containingproteinOS=Chaetomiumthermophilum(strainDSM1495/CBS144.50/IMI039719)OX=759272GN=CTHT_0055600PE=4SV=1	0	61222	76947	109160	0	287730	648210	1247600	4458300	609900	1368800	1098600	754440	167310	420750	74581	104970	378260	0	0	0	0	135750	0	84810	122040	344900	298140	262570	294930	235250	605190	1002000	1607800	4209200	2641000	2377200	1679500	3463300	1286400	0	0	0	0	0	0	119410	353890	206810
tr|G0SAY1|G0SAY1_CHATDHistoneH2AOS=Chaetomiumthermophilum(strainDSM1495/CBS144.50/IMI039719)OX=759272GN=CTHT_0048200PE=3SV=1	11595	657140	5889200	9817200	13702000	16757000	13252000	11968000	11068000	5120500	9282000	11671000	9206000	5632300	5631100	3909800	4404300	6082400	2576000	1801200	1829200	1809500	2016100	1418400	1081700	2281700	0	0	0	1313800	0	2336800	7210500	3647300	4201300	2478200	1441900	1036000	11067000	857420	69287	106520	1605500	1673000	2210200	0	917220	1299900	1641000
tr|G0SG99|G0SG99_CHATDMethylenetetrahydrofolatereductaseOS=Chaetomiumthermophilum(strainDSM1495/CBS144.50/IMI039719)OX=759272GN=CTHT_0065570PE=3SV=1	0	0	0	0	0	0	0	0	0	0	0	0	0	10530	0	27464	31268	0	0	0	0	0	0	0	0	0	90905	128920	101440	82056	51904	61416	20193	25876	4178100	528700	969460	1022300	5616200	1097700	0	0	12112	19531	0	0	0	0	0
tr|G0S6F9|G0S6F9_CHATD26Sproteasomeregulatorysubunit-likeproteinOS=Chaetomiumthermophilum(strainDSM1495/CBS144.50/IMI039719)OX=759272GN=CTHT_0034780PE=3SV=1	0	94217	2005800	1437200	3693900	2867800	4486600	4051700	7203900	1342600	4741700	6125500	6611100	4136200	15059000	10082000	23384000	37123000	15900000	7371100	2426400	2277500	1044600	1251200	708700	648630	618540	469810	266850	156520	194830	667230	1308500	4003400	4072500	4798100	2778000	1405100	5483600	324830	51278	0	56212	333480	89868	134420	1494900	3088800	3573100
tr|G0S1S3|G0S1S3_CHATDPhosducin-likeproteinOS=Chaetomiumthermophilum(strainDSM1495/CBS144.50/IMI039719)OX=759272GN=CTHT_0014620PE=3SV=1	0	53381	0	174560	0	0	0	0	0	308020	555940	1119200	1116300	224500	1659300	522370	2074900	8576400	2783900	4710300	10062000	10892000	606970	1863800	710450	836510	575770	302240	529680	0	318570	0	489850	1237900	4009500	3043000	9000700	5285200	29000000	4913700	0	0	0	0	0	412780	0	0	0
tr|G0S4G4|G0S4G4_CHATDPutativeheatshockproteinOS=Chaetomiumthermophilum(strainDSM1495/CBS144.50/IMI039719)OX=759272GN=CTHT_0022720PE=1SV=1	15253	70420	734500	938700	1392100	726990	678990	467510	357730	0	167410	87475	62395	0	15184	72903	100070	17868	90471	98949	95403	0	0	99194	54904	20024	0	0	0	0	0	264430	5068200	5289300	3930300	3770400	13873000	16081000	50281000	6612300	0	59993	109200	73036	71526	92857	145870	49862	110440
sp|G0SC91|FKBP4_CHATDFK506-bindingprotein4OS=Chaetomiumthermophilum(strainDSM1495/CBS144.50/IMI039719)OX=759272GN=FPR4PE=3SV=2	0	15711	0	0	0	0	0	0	0	0	0	0	0	0	0	0	0	0	0	55727	0	0	800410	0	530550	1378000	3245900	4608900	4785300	3105300	3166900	6565200	3236100	4244800	3881100	4264500	2501400	1279000	7122500	736910	11977	72552	223130	449840	1090400	564280	993650	2169600	1286700
tr|G0S221|G0S221_CHATDHydroxymethylglutaryl-CoAlyaseOS=Chaetomiumthermophilum(strainDSM1495/CBS144.50/IMI039719)OX=759272GN=CTHT_0015700PE=3SV=1	0	35983	0	0	0	0	0	0	0	0	0	0	0	12006	0	12869	0	0	0	47402	45462	42756	0	68340	52594	21136	116290	141070	154310	209440	594580	698880	1732300	3405100	3824700	1753000	3533200	3667900	10908000	6089400	0	0	0	0	0	0	0	0	0
tr|G0SBX6|G0SBX6_CHATDHomoisocitratedehydrogenase-likeproteinOS=Chaetomiumthermophilum(strainDSM1495/CBS144.50/IMI039719)OX=759272GN=CTHT_0055150PE=3SV=1	0	86447	380040	530750	1332300	1608000	815850	70832	1107200	36550	612220	0	410330	81512	344310	122840	127450	583640	174900	125350	104630	0	124820	0	0	0	0	0	0	0	0	0	0	82086	3823600	8604100	0	1827500	1483400	0	1115600	203270	1262200	906600	1833400	1527000	957010	1752500	2251100
tr|G0S168|G0S168_CHATDFumaratehydrataseOS=Chaetomiumthermophilum(strainDSM1495/CBS144.50/IMI039719)OX=759272GN=CTHT_0012530PE=3SV=1	0	53518	30563	0	0	84214	0	0	0	23697	30069	0	0	0	0	0	0	0	0	0	858970	136870	98472	122620	64306	2131700	3000800	5059700	1872800	1105300	1146600	818640	1834600	3071900	3809400	4487600	28674000	123420000	464760000	165020000	95579	0	29655	0	0	65513	47358	0	0
tr|G0SB58|G0SB58_CHATDUDP-glucose-glycoproteinglucosyltransferase-likeproteinOS=Chaetomiumthermophilum(strainDSM1495/CBS144.50/IMI039719)OX=759272GN=CTHT_0048990PE=1SV=1	0	14462	0	63253	0	0	0	0	0	0	0	0	79306	0	93226	0	0	0	87857	0	0	0	0	0	0	23626	27774	0	56024	79678	653550	1452200	2668500	4777000	3793500	1504200	1167200	571680	968260	377540	0	0	0	23495	71684	0	73323	48163	0
tr|G0SHW1|G0SHW1_CHATDLysyl-tRNAsynthetaseOS=Chaetomiumthermophilum(strainDSM1495/CBS144.50/IMI039719)OX=759272GN=CTHT_0073570PE=4SV=1	0	0	37743	0	0	0	0	44999	579280	186640	0	0	0	0	0	0	0	0	0	0	0	0	0	0	0	0	0	0	0	303350	0	0	933770	1780500	3720500	2827400	1675000	1160300	2466800	684670	0	0	29673	18892	83681	0	0	0	0
sp|G0SA56|MLP1_CHATDProteinMLP1homologOS=Chaetomiumthermophilum(strainDSM1495/CBS144.50/IMI039719)OX=759272GN=MLP1PE=3SV=1	0	22737	49954	227230	3518400	4651000	5323200	2719300	3365100	287050	597290	117640	63462	10299	16101	87993	47841	26230	18319	82277	0	0	17095	51815	0	0	0	0	59826	0	20323	32370	58224	0	3669200	104140	48984	0	1234800	527490	0	13227	31549	85185	614550	995770	1765900	1894500	2681300
tr|G0SHB9|G0SHB9_CHATDEndonucleaseOS=Chaetomiumthermophilum(strainDSM1495/CBS144.50/IMI039719)OX=759272GN=CTHT_0069470PE=3SV=1	0	11793	134360	186710	0	0	0	58890	0	0	0	0	0	0	0	0	0	0	0	0	0	0	0	0	0	0	0	0	0	0	48761	416020	525530	1961500	3636200	5378100	6015700	6638500	43089000	7104000	0	10566	102040	0	91109	0	78142	112720	119510
tr|G0SEF1|G0SEF1_CHATDPutativedisrupteroftelomeresilencingproteinOS=Chaetomiumthermophilum(strainDSM1495/CBS144.50/IMI039719)OX=759272GN=CTHT_0063520PE=4SV=1	0	56019	0	0	0	0	0	0	74097	324540	254620	715550	0	86346	392180	144660	316700	0	62273	0	0	57780	0	0	103470	81691	148170	297690	350820	0	467510	305040	416620	868270	3628800	9953500	12570000	16764000	74301000	17763000	0	0	0	0	0	0	0	0	0
tr|G0S4X3|G0S4X3_CHATDUncharacterizedproteinOS=Chaetomiumthermophilum(strainDSM1495/CBS144.50/IMI039719)OX=759272GN=CTHT_0031990PE=3SV=1	0	23072	1350400	1587800	4206700	9335700	5308600	7147700	4171900	362250	287500	219850	214530	103080	0	41088	217130	40316000	3392100	8680800	32620000	20230000	67832000	19244000	87863000	256470000	215970000	243410000	16194000	28780000	2009100	5752900	0	1367900	3619200	2219200	1790600	1032300	7107400	4155900	0	0	11942	0	0	0	2797000	5291100	8006900
tr|G0SHF6|G0SHF6_CHATDProteasomesubunitalphatypeOS=Chaetomiumthermophilum(strainDSM1495/CBS144.50/IMI039719)OX=759272GN=CTHT_0069850PE=3SV=1	0	0	51535	0	24575	0	0	0	403120	80584	144160	1075800	1348800	681470	1589000	1172700	1200200	3309400	1865800	4858500	7006900	14801000	102990000	52254000	41995000	60835000	29118000	32618000	8252900	6589700	4793000	7167900	5920500	6058900	3541400	1332400	517610	84464	885000	134660	0	50796	0	0	0	0	0	209520	476080
tr|G0SCY7|G0SCY7_CHATDPhospho-2-dehydro-3-deoxyheptonatealdolaseOS=Chaetomiumthermophilum(strainDSM1495/CBS144.50/IMI039719)OX=759272GN=CTHT_0058840PE=3SV=1	0	35909	61700	53464	89089	95384	0	54223	0	0	0	34429	64410	0	45027	185490	0	149350	0	117870	165160	0	0	0	32356	0	0	0	49090	0	0	266660	0	0	3444800	24568000	30045000	18444000	35360000	3162300	0	0	0	0	0	0	0	136920	0
tr|G0RYX1|G0RYX1_CHATDUncharacterizedproteinOS=Chaetomiumthermophilum(strainDSM1495/CBS144.50/IMI039719)OX=759272GN=CTHT_0000880PE=4SV=1	0	0	0	0	0	0	0	0	0	0	0	0	0	0	0	0	0	0	0	0	0	0	0	0	0	864890	0	452600	1054400	757090	1407900	240260	263900	1033500	3392600	4745400	2681000	665360	1467000	581380	0	0	63252	0	0	27306	0	0	0
tr|G0SBG9|G0SBG9_CHATDAcylcarrierproteinOS=Chaetomiumthermophilum(strainDSM1495/CBS144.50/IMI039719)OX=759272GN=CTHT_0050230PE=3SV=1	0	30304	158450	121270	118790	84954	115810	102800	0	0	0	0	0	0	0	0	0	0	0	0	0	0	0	0	0	97242	0	213300	700140	780650	1493600	2551400	3064100	3888100	3376200	2880300	2536200	2171900	4904100	893060	0	0	0	0	0	0	50010	165200	168010
tr|G0S0D4|G0S0D4_CHATDUncharacterizedproteinOS=Chaetomiumthermophilum(strainDSM1495/CBS144.50/IMI039719)OX=759272GN=CTHT_0009620PE=4SV=1	0	27477	95982	177290	211390	161470	168700	0	0	0	0	0	0	0	237700	0	0	0	0	0	0	0	0	0	0	0	0	0	0	0	0	3029700	3191200	3111300	3367100	0	0	0	0	0	0	0	31692	42139	61975	63887	66536	59951	2338000
tr|G0S5Z1|G0S5Z1_CHATDUncharacterizedproteinOS=Chaetomiumthermophilum(strainDSM1495/CBS144.50/IMI039719)OX=759272GN=CTHT_0025430PE=4SV=1	0	0	0	0	0	0	0	0	0	0	0	0	0	0	0	0	0	0	0	0	0	0	0	0	0	0	0	0	0	2581300	1783200	3616500	3380800	2924500	3348300	3225000	2457600	993450	3597600	0	0	0	40819	0	0	0	0	0	210420
tr|G0SGL2|G0SGL2_CHATDGlutamine-dependentNAD(+)synthetaseOS=Chaetomiumthermophilum(strainDSM1495/CBS144.50/IMI039719)OX=759272GN=CTHT_0066730PE=3SV=1	0	0	161220	470090	1028000	1400500	800260	3323800	474390	0	0	0	0	0	103700	0	0	0	0	0	0	53366	0	35652	245410	0	690640	885990	9988300	8671500	13243000	14133000	7624400	4905600	3273500	1160900	282710	600440	1145800	413880	0	0	200990	917390	1329900	767060	1729100	7438000	4736700
tr|G0S7P8|G0S7P8_CHATDProteinkinaseCOS=Chaetomiumthermophilum(strainDSM1495/CBS144.50/IMI039719)OX=759272GN=CTHT_0037100PE=3SV=1	0	21585	0	0	0	0	0	0	0	0	0	0	0	0	0	0	0	99834	0	61793	85891	0	0	0	0	21744	87698	58198	61055	96569	59665	43228	193560	618000	3254600	4683300	3158800	1332700	4285400	112540	0	0	21132	0	0	0	0	0	0
tr|G0SAM1|G0SAM1_CHATDUncharacterizedproteinOS=Chaetomiumthermophilum(strainDSM1495/CBS144.50/IMI039719)OX=759272GN=CTHT_0042770PE=4SV=1	0	35196	72885	0	0	177460	169500	165220	5524000	3630500	23493000	48187000	71694000	28002000	59040000	28290000	28607000	37852000	8433500	4185600	2592100	2193800	505770	611640	263290	866550	1252800	2330900	5335800	5642200	5455700	11929000	3767400	4401800	3213100	422990	760010	433440	2648200	1083600	0	0	11267	24474	0	38688	287350	666630	1370400
tr|G0RZS8|G0RZS8_CHATDPutativeubiquitinbindingproteinOS=Chaetomiumthermophilum(strainDSM1495/CBS144.50/IMI039719)OX=759272GN=CTHT_0004050PE=4SV=1	0	0	0	0	0	0	0	0	0	0	0	0	0	0	0	0	0	180670	0	0	12213	0	432980	0	577060	0	37707	0	0	0	328240	0	42177	159290	3208500	3410300	2774600	1970900	8865400	2451600	0	0	0	0	14265	0	0	0	0
tr|G0S142|G0S142_CHATDPyruvatecarboxyltransferasedomain-containingproteinOS=Chaetomiumthermophilum(strainDSM1495/CBS144.50/IMI039719)OX=759272GN=CTHT_0012270PE=3SV=1	0	191360	72700	11210	12637	136920	36779	128670	1051800	11419	0	78859	52706	19176	50862	6816	0	0	0	0	16756	0	189640	56346	712950	152700	428550	152430	178350	188350	169440	655070	421430	1166600	3195700	24511000	70063000	61907000	170380000	30634000	0	30551	48943	32451	0	20973	91244	0	78068
tr|G0SCS3|G0SCS3_CHATDDyneinlightchainOS=Chaetomiumthermophilum(strainDSM1495/CBS144.50/IMI039719)OX=759272GN=CTHT_0058240PE=3SV=1	0	0	0	0	0	287910	0	0	0	575470	0	0	0	0	0	0	147870	0	125280	0	0	0	0	0	0	707050	0	0	484290	0	0	3946000	3177200	3933100	3186800	10262000	724290	188270	7321300	0	0	0	0	0	0	73061	109230	371360	646840
tr|G0S4F4|G0S4F4_CHATDNuclearcap-bindingproteinsubunit2OS=Chaetomiumthermophilum(strainDSM1495/CBS144.50/IMI039719)OX=759272GN=CTHT_0022620PE=3SV=1	0	0	0	0	0	243490	0	252240	0	0	0	0	0	0	305800	264420	474330	802900	138140	174660	416470	0	0	0	0	0	0	619260	793820	0	971550	1582200	930240	1550900	3156300	2452700	1604300	925570	954100	275870	0	0	0	0	80117	0	423620	711190	870620
tr|G0SE16|G0SE16_CHATDPutativenucleotideexchangefactorOS=Chaetomiumthermophilum(strainDSM1495/CBS144.50/IMI039719)OX=759272GN=CTHT_0062080PE=3SV=1	0	25656	98270	0	0	0	95108	90895	0	0	0	0	0	0	0	0	0	156160	91986	47103	50330	83433	96328	71424	240130	150950	0	0	773660	512630	0	1513800	138690	405120	3111100	3778700	7585800	7344400	8470300	1185000	0	0	0	0	0	97733	239310	0	224570
tr|G0S6Y2|G0S6Y2_CHATDPutativecelldivisioncontrolproteinOS=Chaetomiumthermophilum(strainDSM1495/CBS144.50/IMI039719)OX=759272GN=CTHT_0027280PE=1SV=1	34704	225940	2327800	1329200	2610100	2067700	1596600	1681300	2918700	493390	1310600	1660400	2312300	1269100	2658200	2073200	5395500	8983300	4285400	15941000	83443000	153500000	128190000	130830000	39878000	29787000	13956000	10665000	5366900	2146600	6048100	7824900	5498300	3243500	3111000	1282800	972640	324460	1402900	118390	9096	264710	1029400	856580	1333300	1047600	2138500	2423200	3945800
tr|G0S3V6|G0S3V6_CHATDPutativeGATAzincfingerproteinOS=Chaetomiumthermophilum(strainDSM1495/CBS144.50/IMI039719)OX=759272GN=CTHT_0039030PE=4SV=1	0	30059	0	0	0	0	0	0	0	344700	491860	677610	672680	170440	783750	1369300	2258700	2845000	1510100	464120	650950	357610	804860	313460	152500	777520	722400	967430	537920	604440	1011800	4260900	4890600	0	3086500	1453600	839810	0	0	0	0	137350	484940	405210	278760	241460	410520	466300	144230
tr|G0S1Y1|G0S1Y1_CHATDTubulinalphachainOS=Chaetomiumthermophilum(strainDSM1495/CBS144.50/IMI039719)OX=759272GN=CTHT_0015250PE=3SV=1	0	157120	2720300	6314900	4787000	5666100	5539300	3223600	2690000	588450	1346000	1259600	1380500	881460	748830	744070	3624500	6752700	3191600	4747000	6102500	6235900	10204000	5377400	19702000	59869000	62946000	66400000	46529000	11214000	6473000	19080000	1023700	1655100	2951700	4957100	10091000	15926000	131300000	47776000	17947	329100	2134200	2425900	3169300	3232300	4899600	5566600	7730900
tr|G0RZV2|G0RZV2_CHATDLysozymeOS=Chaetomiumthermophilum(strainDSM1495/CBS144.50/IMI039719)OX=759272GN=CTHT_0004310PE=3SV=1	52402	330440	2546600	2198300	1861600	4204500	14251000	22531000	185660000	56020000	98832000	83323000	66842000	14226000	23539000	11799000	8622200	9278100	2128400	1108600	582010	1019400	333170	188370	184890	450390	452100	779860	835000	1246600	1403600	700150	3873800	3545600	2942500	1250600	2599000	3757500	11771000	7042000	0	28369	255090	531260	2690800	5388100	9383200	13213000	23348000
tr|G0SGL3|G0SGL3_CHATDMethyltransferase-likeproteinOS=Chaetomiumthermophilum(strainDSM1495/CBS144.50/IMI039719)OX=759272GN=CTHT_0066740PE=3SV=1	0	0	0	0	0	0	0	0	0	0	0	0	0	135850	0	59313	0	227270	88004	0	0	0	0	0	0	0	0	66373	1052900	866250	1331500	1813200	1462000	3702900	2934000	2119800	3307000	1137900	651510	0	0	32599	0	0	0	112920	0	0	0
tr|G0S685|G0S685_CHATDThiFdomain-containingproteinOS=Chaetomiumthermophilum(strainDSM1495/CBS144.50/IMI039719)OX=759272GN=CTHT_0025850PE=3SV=1	0	0	13933	0	0	0	145740	66912	634450	0	0	0	0	0	0	0	0	0	0	0	0	0	121060	0	112150	0	0	0	269920	183720	217140	262410	373510	530710	2932000	6627200	9936600	7571500	16620000	4865200	0	0	0	0	0	106090	34422	29747	107750
tr|G0SFT6|G0SFT6_CHATDThioredoxindomain-containingproteinOS=Chaetomiumthermophilum(strainDSM1495/CBS144.50/IMI039719)OX=759272GN=CTHT_0072080PE=4SV=1	0	0	40091	0	0	0	0	0	0	0	0	0	0	0	0	0	0	0	0	0	0	0	0	0	0	5164800	4454300	7076100	4461100	1844400	1604600	2223100	1809700	2337800	2878700	1708100	1195700	0	0	0	0	0	0	0	0	0	0	0	0
tr|G0SEA2|G0SEA2_CHATDUncharacterizedproteinOS=Chaetomiumthermophilum(strainDSM1495/CBS144.50/IMI039719)OX=759272GN=CTHT_0063030PE=4SV=1	0	0	0	0	0	0	0	0	0	0	0	0	0	0	0	0	0	0	0	0	0	0	0	0	0	0	0	0	0	0	136100	851310	2503300	3744800	2870700	1869700	472820	264330	0	0	0	0	0	0	0	0	0	0	0
CON__P02769	40806	72698	68569	23927	0	0	97531	0	0	0	55829	0	0	0	0	17620	0	0	25863	0	0	0	0	0	0	0	0	0	0	0	0	0	0	0	0	0	0	0	0	0	27560	10841	74190	39059	0	0	0	0	0
tr|G0S8H4|G0S8H4_CHATDNADH-ubiquinoneoxidoreductase-likeproteinOS=Chaetomiumthermophilum(strainDSM1495/CBS144.50/IMI039719)OX=759272GN=CTHT_0029890PE=3SV=1	63204	47433	718010	248620	907720	1098000	265100	464660	1084200	0	0	0	0	0	63384	0	215190	93867	106140	21318	0	282840	0	0	0	0	0	0	0	0	0	92235	128770	1343900	2865700	2103900	7283300	5651300	14350000	1997400	0	0	43075	11458	66119	136580	0	191670	17057
tr|G0SEQ2|G0SEQ2_CHATDAmidohydro-reldomain-containingproteinOS=Chaetomiumthermophilum(strainDSM1495/CBS144.50/IMI039719)OX=759272GN=CTHT_0064560PE=3SV=1	0	0	0	0	0	0	0	0	0	292190	0	0	0	0	0	0	0	0	0	0	0	0	0	0	0	0	0	0	0	0	0	0	769060	2030900	2861600	3371400	2569800	1888500	4303200	1639900	0	0	0	0	0	0	0	0	0
tr|G0RY82|G0RY82_CHATDSmproteinFOS=Chaetomiumthermophilum(strainDSM1495/CBS144.50/IMI039719)OX=759272GN=CTHT_0005760PE=3SV=1	0	52409	0	0	0	0	260260	417690	0	0	0	0	0	0	0	0	0	0	0	0	0	0	478170	0	0	5943400	1925400	4050300	3762000	0	318110	0	0	1904600	2853900	2821800	5621300	0	13617000	0	0	0	35585	0	429130	164850	541470	565050	2177800
tr|G0S6W0|G0S6W0_CHATDAlkalinephosphataseOS=Chaetomiumthermophilum(strainDSM1495/CBS144.50/IMI039719)OX=759272GN=CTHT_0027060PE=3SV=1	0	66854	0	25559	0	0	0	0	0	31317	0	0	0	0	29415	81201	30439	5683	26924	0	0	0	0	0	0	0	0	0	0	0	79576	0	0	46894	2851000	3857000	2683700	1526000	11771000	4787600	0	0	0	0	0	0	0	0	0
tr|G0SDK5|G0SDK5_CHATDEndo-1,3(4)-beta-glucanase-likeproteinOS=Chaetomiumthermophilum(strainDSM1495/CBS144.50/IMI039719)OX=759272GN=CTHT_0052110PE=4SV=1	0	24183	178880	112460	59565	39526	179360	119360	117030	149120	0	0	0	0	256080	635030	2685200	16185000	11234000	8293700	3711200	3351200	3156500	3448200	2529900	4852200	4000700	5405600	4762500	1390000	1741100	737850	605990	1514400	2833500	2149300	5000300	2795900	11371000	2896100	0	0	0	0	0	0	0	0	0
tr|G0SCM6|G0SCM6_CHATDCalcium/calmodulin-dependentproteinkinase-likeproteinOS=Chaetomiumthermophilum(strainDSM1495/CBS144.50/IMI039719)OX=759272GN=CTHT_0057770PE=3SV=1	0	76455	0	38344	0	61771	131000	0	360400	0	200610	141910	0	0	78967	0	34770	0	0	0	65152	62384	940720	0	620650	779910	3931700	5711000	5043900	5306400	3303600	3922300	3345100	2662300	2826600	1957900	2300500	5307400	5133800	1508800	0	0	191140	107180	0	0	40769	150420	47576
tr|G0SAQ8|G0SAQ8_CHATDUncharacterizedproteinOS=Chaetomiumthermophilum(strainDSM1495/CBS144.50/IMI039719)OX=759272GN=CTHT_0043150PE=3SV=1	0	0	0	0	0	0	0	0	0	0	0	0	0	0	0	0	0	0	0	0	0	0	0	0	0	159650	136840	0	439910	0	95637	938910	143290	1409100	2825500	2394500	2635200	506570	2005100	0	0	0	0	0	0	0	0	0	0
tr|G0SHB1|G0SHB1_CHATDEukaryotictranslationinitiationfactor3subunitAOS=Chaetomiumthermophilum(strainDSM1495/CBS144.50/IMI039719)OX=759272GN=TIF32PE=3SV=1	0	323470	580790	749640	1737900	1526800	2514500	1993100	4375300	646110	714530	357430	274830	61046	30800	646970	31644	44020	1157200	16437	750930	394540	0	13700	0	97169	0	0	107670	14594	1011100	4487000	4484000	4225600	2818500	2543900	835020	422390	471400	0	89248	235890	864140	1403800	3755100	5389700	7776800	11008000	14500000
tr|G0S046|G0S046_CHATDAcetohydroxy-acidsynthasesmallsubunitOS=Chaetomiumthermophilum(strainDSM1495/CBS144.50/IMI039719)OX=759272GN=CTHT_0008710PE=3SV=1	0	0	31123	0	0	0	0	0	0	0	0	0	0	0	0	23730	128450	351780	199550	214230	721540	1147200	3738200	1274700	4343900	18836000	19774000	22042000	39156000	15963000	13859000	10575000	7828100	5656600	2798600	529410	473410	338670	599960	650220	0	13870	0	0	0	166210	0	0	0
tr|G0S4K2|G0S4K2_CHATDSmallglutamine-richtetratricopeptiderepeat-containingprotein2-likeproteinOS=Chaetomiumthermophilum(strainDSM1495/CBS144.50/IMI039719)OX=759272GN=CTHT_0031300PE=3SV=1	0	91309	675650	839130	773900	771420	863600	458120	3762800	0	2063000	1126500	1290500	0	1047400	359210	219290	0	512150	0	117230	185100	553460	94819	408690	360430	1405100	1395500	1072100	1053300	617340	1214900	1504000	1945800	2774600	4367300	5868300	7414900	38788000	9662500	0	127990	1057200	1083900	3237000	4774800	6300200	10012000	12748000
tr|G0SDM2|G0SDM2_CHATDUbiquitin-likemodifier-activatingenzymeATG7OS=Chaetomiumthermophilum(strainDSM1495/CBS144.50/IMI039719)OX=759272GN=CTHT_0052280PE=3SV=1	0	0	0	0	0	0	0	0	0	0	0	24779	24196	19362	0	23764	57989	81659	0	93893	0	0	0	0	0	27673	21281	43822	478620	595890	1366300	4703400	4058800	3619900	2749500	1452000	429050	176400	67367	85437	0	0	0	0	0	18495	0	0	0
tr|G0S5V8|G0S5V8_CHATDEukaryotictranslationinitiationfactor3subunitGOS=Chaetomiumthermophilum(strainDSM1495/CBS144.50/IMI039719)OX=759272GN=TIF35PE=3SV=1	0	132920	804650	1111200	2353800	2252200	2706900	2096600	3178400	1123400	1610800	1265100	1106600	134500	807820	445920	673890	0	0	0	0	176230	0	314200	0	0	0	0	721820	0	397770	1167200	1157200	1757400	2748300	2811600	1954400	3218600	731160	906900	0	123260	450880	1017700	2941600	3443500	6939800	8780600	11285000
tr|G0SH61|G0SH61_CHATD60SribosomalproteinL16-likeproteinOS=Chaetomiumthermophilum(strainDSM1495/CBS144.50/IMI039719)OX=759272GN=CTHT_0068840PE=3SV=1	122650	2175200	7646200	11638000	22614000	46634000	76108000	104630000	493530000	127580000	221430000	194600000	134730000	31500000	43176000	15761000	10016000	14265000	1567400	1133200	148090	259810	230570	107880	225870	0	0	0	0	0	63054	0	127480	3425900	2713600	3585700	0	0	3014200	0	194090	28845	925420	3423700	17242000	27387000	132690000	217140000	229190000
tr|G0SDZ7|G0SDZ7_CHATDUncharacterizedproteinOS=Chaetomiumthermophilum(strainDSM1495/CBS144.50/IMI039719)OX=759272GN=CTHT_0053570PE=4SV=1	44166	811690	857170	1313100	1706500	1252400	1076800	651700	1396900	0	0	426270	0	0	0	0	358400	563900	167050	130030	262430	0	208730	0	0	0	0	0	0	178350	0	1281700	809840	1243200	2672400	2242800	2544000	3395500	23028000	12964000	420120	783990	3603700	2730000	3040300	2529900	2888300	3267800	2173800
tr|G0S6B5|G0S6B5_CHATDT-complexprotein1subunittheta-likeproteinOS=Chaetomiumthermophilum(strainDSM1495/CBS144.50/IMI039719)OX=759272GN=CTHT_0026160PE=3SV=1	0	338210	921910	1421900	2048500	3537600	5575600	7453400	28354000	7126500	12880000	12537000	10541000	4226400	8304300	5134900	12407000	32367000	13944000	14113000	18516000	15778000	14970000	10868000	5649500	7196300	7051900	8509600	5160700	2427300	1997700	1942300	1421600	2160600	2647900	1948200	3378600	3429100	24704000	10658000	60511	164550	618400	395370	575420	376850	1248500	2108200	4995500
tr|G0S4T9|G0S4T9_CHATDProteinkinasedomain-containingproteinOS=Chaetomiumthermophilum(strainDSM1495/CBS144.50/IMI039719)OX=759272GN=CTHT_0023500PE=4SV=1	0	0	0	29660	0	0	0	0	0	0	0	0	0	0	0	0	0	0	0	0	0	0	0	0	0	0	0	0	0	27297	378830	4567400	5368200	4670200	2576700	453600	222240	0	98836	0	0	0	0	0	0	0	0	0	0
tr|G0S6W5|G0S6W5_CHATDE3ubiquitinligasecomplexSCFsubunitOS=Chaetomiumthermophilum(strainDSM1495/CBS144.50/IMI039719)OX=759272GN=CTHT_0027110PE=3SV=1	0	0	104090	130250	208280	182140	302860	181470	0	0	230450	152070	0	0	248240	269330	661590	1395400	533960	381110	129990	346340	172500	90200	214370	1134600	420310	720080	1468400	780130	862080	1622800	1592000	2311400	2558200	3691800	3226800	2280200	11079000	3531800	0	0	161990	136970	215600	215550	210220	232010	210000
tr|G0SA81|G0SA81_CHATDRingfinger-likeproteinOS=Chaetomiumthermophilum(strainDSM1495/CBS144.50/IMI039719)OX=759272GN=CTHT_0041320PE=4SV=1	0	0	0	0	0	0	0	0	0	0	0	0	0	0	0	0	0	0	0	0	0	516050	6060200	1613200	11743000	17534000	8432400	11101000	2418200	563210	4897700	4644700	8105700	3558700	2535500	2165400	424180	861290	2081000	0	0	0	0	0	0	0	0	0	0
tr|G0SHT4|G0SHT4_CHATDTubulinalphachainOS=Chaetomiumthermophilum(strainDSM1495/CBS144.50/IMI039719)OX=759272GN=CTHT_0073290PE=3SV=1	0	57370	4882500	5151100	3959200	4549300	5379200	5315800	7698800	817650	2678800	4793100	3137400	1227000	1088400	1522000	5474900	5564900	6542600	7306700	11771000	11278000	15105000	7225200	29018000	73409000	68985000	65002000	32399000	8108500	5920800	3838300	1576400	1440800	2534500	2876300	4022200	5002500	36331000	26539000	248050	1295900	1744900	1974400	3146500	4538600	5102800	4083200	2640700
tr|G0S6P4|G0S6P4_CHATDCUEdomain-containingproteinOS=Chaetomiumthermophilum(strainDSM1495/CBS144.50/IMI039719)OX=759272GN=CTHT_0035110PE=4SV=1	0	319090	1461500	2674500	6694600	7408700	9415700	7503700	10252000	3132400	5151800	4256700	2507200	453300	1334800	822920	1104200	3126700	390270	493640	729850	431580	350160	227250	94692	196630	508690	685470	1192200	950680	1113500	1232500	1559500	2418200	2521100	1879500	957500	657990	1835700	249330	0	48814	464960	1866900	4796500	5325500	7386400	7161500	3909000
tr|G0SGW2|G0SGW2_CHATDAspartokinaseOS=Chaetomiumthermophilum(strainDSM1495/CBS144.50/IMI039719)OX=759272GN=CTHT_0067780PE=3SV=1	0	164580	5673500	4636700	5576900	3715100	4800900	3059900	8526500	570050	2405500	2329500	1492000	543340	892770	505010	850060	1112700	219700	251830	309320	215520	107630	57593	56121	101110	55316	0	165530	498170	204350	929110	3862600	4205000	2518700	0	180180	289730	4312200	1596700	0	0	0	21628	136600	223970	641880	955250	1212500
tr|G0S3T9|G0S3T9_CHATDARFGTPaseactivator-likeproteinOS=Chaetomiumthermophilum(strainDSM1495/CBS144.50/IMI039719)OX=759272GN=CTHT_0038820PE=4SV=1	0	10424	27499	20302	70295	0	0	0	1116100	0	0	0	0	0	67625	0	0	0	0	0	0	1189700	0	0	0	464090	0	271180	251270	286710	271550	710220	1084800	1692500	2504000	3817500	3923700	2029300	4777300	998490	0	0	12915	82176	259300	464080	1430800	1160600	2222800
tr|G0S5Z9|G0S5Z9_CHATDUncharacterizedproteinOS=Chaetomiumthermophilum(strainDSM1495/CBS144.50/IMI039719)OX=759272GN=CTHT_0025510PE=4SV=1	0	0	0	0	0	0	0	0	0	0	0	0	38604	0	0	0	0	81748	0	0	0	0	0	0	0	0	0	0	81173	0	0	239740	478790	674870	2467400	639830	277550	636050	2530600	3022700	0	0	0	0	0	45868	0	0	0
tr|G0RXW0|G0RXW0_CHATDUncharacterizedproteinOS=Chaetomiumthermophilum(strainDSM1495/CBS144.50/IMI039719)OX=759272GN=CTHT_0004480PE=4SV=1	0	0	0	0	0	0	0	0	0	0	0	0	0	0	0	0	0	0	0	0	0	0	0	0	0	0	0	0	308470	272250	266220	414390	488230	1232600	2450000	3409000	0	5767400	26260000	4231000	0	0	0	0	0	0	0	0	0
tr|G0S960|G0S960_CHATDMitochondrialgenomemaintenanceproteinMGM101OS=Chaetomiumthermophilum(strainDSM1495/CBS144.50/IMI039719)OX=759272GN=CTHT_0044670PE=3SV=1	0	0	85911	0	0	149580	2130900	0	2750800	84305	483480	835060	474340	383500	438690	948800	1884100	1217400	371120	114920	379740	647140	93183	343300	0	36043	124910	384590	487540	202870	370110	836050	1672700	1895700	2419900	2670500	1666800	2080800	4219000	1190100	15173	34380	341490	838930	1839700	1788300	2295700	2782900	4296200
tr|G0RZE7|G0RZE7_CHATD4-hydroxyphenylpyruvatedioxygenaseOS=Chaetomiumthermophilum(strainDSM1495/CBS144.50/IMI039719)OX=759272GN=CTHT_0002700PE=3SV=1	0	0	0	35039	0	0	0	0	0	0	338400	0	0	0	0	0	0	126610	0	46663	0	0	30025	0	0	0	0	45988	44124	45290	88977	960070	1900700	2606800	2416100	2554900	1497700	1474300	12332000	8648000	0	0	0	0	21501	0	0	0	41901
tr|G0S0Z6|G0S0Z6_CHATDPHdomain-containingproteinOS=Chaetomiumthermophilum(strainDSM1495/CBS144.50/IMI039719)OX=759272GN=CTHT_0011800PE=4SV=1	0	0	73172	0	0	131590	106440	0	249820	0	0	0	0	0	0	0	0	0	0	0	0	0	0	0	0	0	0	0	0	0	698170	1320300	1686800	1800700	2408100	1983100	2178000	1018800	2373200	1036600	0	0	21916	16786	16726	50073	172580	113640	715090
tr|G0SB06|G0SB06_CHATDProteintransportproteinSEC24OS=Chaetomiumthermophilum(strainDSM1495/CBS144.50/IMI039719)OX=759272GN=CTHT_0048450PE=3SV=1	0	0	47717	72829	9106	0	20626	0	0	0	0	0	0	0	0	0	0	0	0	0	33133	0	0	0	0	0	0	26275	166990	117090	99175	679120	1115500	3210600	2378400	1241900	777910	215010	164070	0	23979	39116	84231	172700	453390	489390	279910	333020	298530
tr|G0SCY1|G0SCY1_CHATDNitricoxidedioxygenaseOS=Chaetomiumthermophilum(strainDSM1495/CBS144.50/IMI039719)OX=759272GN=CTHT_0058780PE=3SV=1	0	8415	444270	231300	383910	258650	395670	76473	372200	0	0	115120	75223	45825	0	0	64246	0	0	0	0	0	0	0	0	0	0	0	0	0	0	0	0	1007700	2366700	2966500	1587100	1905800	4360700	1319300	0	0	0	0	0	99389	49475	108060	137360
tr|G0RY46|G0RY46_CHATDSuccinate--CoAligase[ADP-forming]subunitbeta,mitochondrialOS=Chaetomiumthermophilum(strainDSM1495/CBS144.50/IMI039719)OX=759272GN=CTHT_0005390PE=3SV=1	0	14813	33341	118620	55436	175580	148720	69738	0	81293	135160	334740	46122	132080	0	0	35499	42075	0	18333	69222	20163	63961	0	0	0	10939	38014	0	83763	0	24289	0	1677000	2332700	3408600	4399200	11375000	75343000	31299000	0	20949	19102	14489	84425	30849	91700	158200	75457
tr|G0RZ54|G0RZ54_CHATDUbiquitin-activatingenzyme-likeproteinOS=Chaetomiumthermophilum(strainDSM1495/CBS144.50/IMI039719)OX=759272GN=CTHT_0001750PE=3SV=1	0	69793	325260	521860	0	542730	0	281980	293480	93367	0	203350	331260	70756	31373	71205	0	0	0	0	0	52853	0	0	0	0	88101	0	0	0	27150	33902	73843	453830	2298300	3873800	4777100	5112200	12112000	2246800	0	74398	0	0	0	102280	262380	257780	0
tr|G0S5K9|G0S5K9_CHATD26SproteasomeregulatorysubunitRPN1OS=Chaetomiumthermophilum(strainDSM1495/CBS144.50/IMI039719)OX=759272GN=CTHT_0033320PE=3SV=1	0	37886	603040	1539800	2357000	2462600	2497500	1997600	3921700	718540	2770400	4826300	4786500	2521100	7570300	3924200	7965800	22651000	3914800	2056600	2557100	1319300	340590	369680	104830	88695	100360	42097	47590	46752	65147	1102100	2191800	3092800	2296500	1334300	1797700	1802200	4249100	755170	0	0	29856	36224	127580	219070	432690	471940	929550
tr|G0SGE7|G0SGE7_CHATDPutativetranslationinitiationfactorOS=Chaetomiumthermophilum(strainDSM1495/CBS144.50/IMI039719)OX=759272GN=CTHT_0066060PE=3SV=1	0	0	18686	27553	0	0	0	0	0	0	0	0	0	0	0	0	0	0	0	0	0	0	0	0	0	374600	516430	1054500	2094000	2116600	2551000	5195700	3187200	4024800	2286500	1134000	1434200	200820	1815400	1438400	31848	0	0	0	0	0	0	99291	57843
tr|G0SHA3|G0SHA3_CHATDUncharacterizedproteinOS=Chaetomiumthermophilum(strainDSM1495/CBS144.50/IMI039719)OX=759272GN=CTHT_0069290PE=3SV=1	0	0	0	0	0	0	0	0	0	0	0	0	0	0	0	14531	0	48312	0	0	0	0	149190	0	126960	863520	7583600	15937000	13842000	8992300	6433200	5702400	2801200	1748300	2273300	1901700	1984300	1533500	4903500	959120	0	0	0	0	0	0	22237	0	0
tr|G0SBX9|G0SBX9_CHATDUncharacterizedproteinOS=Chaetomiumthermophilum(strainDSM1495/CBS144.50/IMI039719)OX=759272GN=CTHT_0055180PE=4SV=1	0	0	0	0	0	0	0	0	0	0	0	0	0	0	0	0	0	253260	62091	301160	505470	1026700	2806400	1157300	1840900	2938300	2616600	2346800	1683300	1855900	1264000	3005500	2247400	3124900	2241600	1844500	689950	0	2850200	290300	0	0	0	0	0	0	0	0	147690
tr|G0SDS6|G0SDS6_CHATDPutativesequence-specificDNAbindingproteinOS=Chaetomiumthermophilum(strainDSM1495/CBS144.50/IMI039719)OX=759272GN=CTHT_0052830PE=3SV=1	0	0	0	0	0	0	0	0	0	0	0	0	0	0	0	0	0	0	0	0	0	0	0	0	0	0	0	0	0	0	0	0	0	623130	2198600	934230	695710	627960	0	0	0	0	0	0	0	0	0	0	0
tr|G0S3V4|G0S3V4_CHATDPeroxisomalhydratase-dehydrogenase-epimerase-likeproteinOS=Chaetomiumthermophilum(strainDSM1495/CBS144.50/IMI039719)OX=759272GN=CTHT_0039010PE=3SV=1	0	56702	12200	84137	13359	0	167520	640380	1785500	777080	1661200	1894500	1520700	750690	941890	375030	197200	46099	50117	90989	0	65825	84729	0	30030	812970	565990	1495200	2155800	2002400	2456000	3033700	2767600	2922000	2173900	1150800	1069100	590460	4567600	583750	0	0	78836	41651	117450	158350	97339	142510	247360
tr|G0SBS7|G0SBS7_CHATDProteasomeendopeptidasecomplexOS=Chaetomiumthermophilum(strainDSM1495/CBS144.50/IMI039719)OX=759272GN=CTHT_0054640PE=4SV=1	0	0	0	0	0	0	0	0	0	0	276270	385540	631630	337660	903730	567180	810890	105750	0	0	0	5805400	60649000	34862000	45215000	48574000	19245000	10615000	282020	1383500	0	427660	213720	277100	2170800	971210	0	0	0	0	0	0	86926	0	0	0	0	89943	133500
tr|G0S2J7|G0S2J7_CHATDPutativeADP-ribosylationfactor-bindingproteinOS=Chaetomiumthermophilum(strainDSM1495/CBS144.50/IMI039719)OX=759272GN=CTHT_0017470PE=4SV=1	0	0	13624	0	0	0	0	347950	616720	0	0	0	0	0	0	0	0	0	0	0	0	0	0	0	0	0	0	0	0	0	45442	1191400	2946200	3352000	2168500	489590	386610	252540	380000	178560	0	0	15392	0	0	0	0	35005	0
tr|G0S441|G0S441_CHATDTranslationinitiationfactoreIF-2Balphasubunit-likeproteinOS=Chaetomiumthermophilum(strainDSM1495/CBS144.50/IMI039719)OX=759272GN=CTHT_0030610PE=3SV=1	0	30021	0	0	0	0	0	0	0	0	0	0	0	0	0	0	0	0	0	0	0	132300	127290	101720	75032	188790	0	0	0	0	0	0	1726500	2240500	2160400	0	653610	2328200	12570000	4897300	0	0	0	0	0	0	0	0	0
tr|G0S7S4|G0S7S4_CHATDDehydrogenase-likeproteinOS=Chaetomiumthermophilum(strainDSM1495/CBS144.50/IMI039719)OX=759272GN=CTHT_0028640PE=3SV=1	0	0	0	0	0	0	0	0	170840	0	0	86340	85221	25005	0	20067	29961	0	0	0	0	45334	33569	24880	0	0	92732	173410	124330	115800	343930	759280	785850	2128400	2148600	1789100	653460	157160	477560	0	0	34267	64508	88917	0	0	50982	114230	179920
tr|G0SBY8|G0SBY8_CHATDPutativeheatshockproteinOS=Chaetomiumthermophilum(strainDSM1495/CBS144.50/IMI039719)OX=759272GN=CTHT_0055270PE=4SV=1	0	305620	1291000	272260	1222900	125980	674770	257620	719790	56245	552650	719780	777500	269300	1452300	1744600	6683600	15235000	5657800	13817000	48891000	104780000	309090000	132910000	189970000	341210000	184580000	172700000	67995000	36245000	23579000	15934000	4199900	3600500	2123000	1036000	555930	411280	1987600	6170300	73515	40012	0	112650	11076	56561	434050	767840	331290
tr|G0SGP6|G0SGP6_CHATDAlpha-mannosidaseOS=Chaetomiumthermophilum(strainDSM1495/CBS144.50/IMI039719)OX=759272GN=CTHT_0067100PE=3SV=1	0	0	0	43260	0	0	0	0	0	0	0	0	0	0	80618	0	81616	20420	33831	12706	42165	49910	195210	56548	271420	604730	649570	1478600	1975500	1870300	2825700	5280000	4448900	3114200	2116000	1043200	328270	46904	165050	0	0	0	20992	0	0	0	0	0	0
tr|G0S787|G0S787_CHATDGlycinecleavagesystemHproteinOS=Chaetomiumthermophilum(strainDSM1495/CBS144.50/IMI039719)OX=759272GN=CTHT_0027810PE=3SV=1	0	0	119600	0	112920	353150	0	0	0	0	0	0	0	0	0	0	0	0	0	0	0	0	60230	0	0	0	0	0	163400	1037500	164150	447810	668400	454450	2107800	2849500	655370	592340	1697600	1115900	0	0	0	0	0	137430	0	0	0
tr|G0SAS9|G0SAS9_CHATDAlcBdomain-containingproteinOS=Chaetomiumthermophilum(strainDSM1495/CBS144.50/IMI039719)OX=759272GN=CTHT_0047630PE=3SV=1	0	0	0	0	0	0	0	0	0	0	84213	0	0	0	0	0	0	0	0	0	0	0	0	0	0	0	0	0	0	0	0	243940	0	838350	2102300	1418700	1114700	623500	972330	42327	0	0	0	36237	13634	0	0	0	0
tr|G0S2Q9|G0S2Q9_CHATDPolysacc_synt_4domain-containingproteinOS=Chaetomiumthermophilum(strainDSM1495/CBS144.50/IMI039719)OX=759272GN=CTHT_0018130PE=4SV=1	0	0	0	0	0	0	0	0	0	0	0	0	0	0	0	0	0	86124	0	0	0	0	0	0	0	0	0	0	0	0	0	697850	944130	1404400	2097600	1995200	1500600	1918800	16545000	5039400	0	0	0	0	0	0	0	0	23604
tr|G0SG38|G0SG38_CHATDMitochondrialimportinnermembranetranslocaseTIM40OS=Chaetomiumthermophilum(strainDSM1495/CBS144.50/IMI039719)OX=759272GN=CTHT_0064920PE=4SV=1	0	0	85635	0	162950	81821	45784	0	0	0	0	0	0	0	0	0	0	0	0	0	0	0	0	0	0	0	0	0	0	96472	73731	167990	258890	1122400	2081100	2387100	4031600	5127000	9885900	5416700	0	0	162640	190050	318910	302720	202690	204690	107930
tr|G0S378|G0S378_CHATDGamma-butyrobetainehydroxylase-likeproteinOS=Chaetomiumthermophilum(strainDSM1495/CBS144.50/IMI039719)OX=759272GN=CTHT_0019990PE=3SV=1	0	0	0	99981	0	98727	0	24302	512450	368580	817460	1248200	312010	120480	697720	204930	440370	649320	285060	420230	620100	501040	4212000	871690	6952200	25576000	23239000	23107000	16175000	8697300	6966000	5956200	3604900	3073600	2066500	1724700	952700	676580	992270	83604	0	89985	73812	0	11604	0	44269	267730	162780
tr|G0S3P7|G0S3P7_CHATDNuclearsegregationprotein(Bfr1)-likeproteinOS=Chaetomiumthermophilum(strainDSM1495/CBS144.50/IMI039719)OX=759272GN=CTHT_0030150PE=4SV=1	16890	34713	0	360480	0	308590	1734600	2043600	12527000	2496400	2824700	2454000	1655100	304940	1251900	350680	480070	883000	147980	609980	330050	478700	299080	60167	132740	1735200	1497800	2568300	1949200	2374500	169860	1646600	1606900	879140	2058200	525620	408820	0	10130000	2268000	0	10409	605000	1937700	8130500	17482000	30109000	46371000	50662000
tr|G0SEJ5|G0SEJ5_CHATDGDP-mannosepyrophosphorylaseOS=Chaetomiumthermophilum(strainDSM1495/CBS144.50/IMI039719)OX=759272GN=CTHT_0063970PE=4SV=1;REV__tr|G0SCM0|G0SCM0_CHATDAromaticaminoacidaminotransferase-likeproteinOS=Chaetomiumthermophilum(strainDSM1495/CBS144.50/IMI039719)OX=759272GN=CTHT_0057710PE=4SV=1	0	0	0	63773	51577	98300	0	0	53234	64425	125550	119400	178210	99511	268790	150210	146880	640310	230830	211090	474790	281200	318250	0	291790	393900	296280	298660	207740	310660	287400	358120	796660	796000	2040200	1814500	2443600	8233800	99556000	27287000	0	0	0	30861	0	0	61802	0	0
tr|G0S5H4|G0S5H4_CHATDAmino-acidacetyltransferase,mitochondrialOS=Chaetomiumthermophilum(strainDSM1495/CBS144.50/IMI039719)OX=759272GN=CTHT_0032970PE=3SV=1	0	0	18554	0	0	0	0	65549	345070	49696	0	0	0	0	0	0	0	0	0	0	0	0	0	0	0	25665	0	0	0	0	0	0	0	1367600	2032200	2093700	516760	336450	198810	102370	0	0	0	0	0	57358	92692	121140	200810
tr|G0S282|G0S282_CHATDSerinehydroxymethyltransferaseOS=Chaetomiumthermophilum(strainDSM1495/CBS144.50/IMI039719)OX=759272GN=CTHT_0016310PE=3SV=1	0	14319	0	0	0	16042	19026	0	0	99216	114790	24756	0	0	0	32751	167120	168730	0	0	29125	0	35814	12709	0	0	495120	507660	643610	887590	664690	1214400	116000	558510	2030900	41517000	164330000	184270000	486980000	140960000	1442	0	100000	74582	128740	101210	132930	265130	307060
tr|G0S423|G0S423_CHATDRibonucleaseZOS=Chaetomiumthermophilum(strainDSM1495/CBS144.50/IMI039719)OX=759272GN=CTHT_0022280PE=3SV=1	0	0	0	0	72786	372600	338360	415890	1096100	0	0	0	0	0	15913	0	0	20550	25035	0	0	0	0	0	110570	61331	0	0	0	81680	68987	724170	961410	1395000	2012200	1949200	1483900	538970	1193800	335340	0	19321	40279	0	0	0	0	16045	634110
tr|G0SEP8|G0SEP8_CHATDUncharacterizedproteinOS=Chaetomiumthermophilum(strainDSM1495/CBS144.50/IMI039719)OX=759272GN=CTHT_0064520PE=3SV=1	0	0	0	0	0	0	0	0	0	0	0	0	0	0	0	0	0	0	0	0	0	127880	0	0	0	1708800	2328600	2983000	1442600	1885500	0	733350	1815800	1453000	2012200	750160	1091200	1053200	84002000	26954000	0	0	0	0	94863	0	256170	0	0
tr|G0S5I0|G0S5I0_CHATDUncharacterizedproteinOS=Chaetomiumthermophilum(strainDSM1495/CBS144.50/IMI039719)OX=759272GN=CTHT_0033030PE=4SV=1	0	49955	867340	54694	3023300	4839200	3699100	3282800	5362100	1062000	2421700	1563900	1308600	298760	835070	383040	463310	2151800	349260	297750	784890	797490	252900	375220	187490	367960	0	231560	195280	688270	220530	709680	896400	974860	1986600	0	535220	336560	815390	0	0	0	59399	172140	552300	614120	1714500	2257900	2734800
tr|G0RYP4|G0RYP4_CHATDSeryl-tRNAsynthetaseOS=Chaetomiumthermophilum(strainDSM1495/CBS144.50/IMI039719)OX=759272GN=CTHT_0007410PE=4SV=1	0	0	39676	47883	0	0	0	0	620490	0	0	0	0	0	0	0	0	0	0	0	0	0	0	0	0	0	0	0	0	0	0	0	0	569090	1964600	3138500	1844800	2864800	7176800	680820	0	0	0	0	0	0	0	0	0
tr|G0SBT4|G0SBT4_CHATDPutativeGTPaseactivatingproteinOS=Chaetomiumthermophilum(strainDSM1495/CBS144.50/IMI039719)OX=759272GN=CTHT_0054710PE=4SV=1	0	19540	103610	103620	138810	279140	135130	357840	637960	584750	1720600	1331000	1310800	776930	1397700	702470	550150	1259200	161460	172280	203710	62733	133910	14475	0	672560	634880	653730	189790	0	0	72833	71357	545530	1947700	2861000	2915700	3927200	75155000	27347000	41222	0	0	0	0	0	327700	433370	419740
tr|G0S6J7|G0S6J7_CHATDPutativeribosomalproteinOS=Chaetomiumthermophilum(strainDSM1495/CBS144.50/IMI039719)OX=759272GN=CTHT_0026460PE=1SV=1;tr|G0SHB0|G0SHB0_CHATDGuaninenucleotide-bindingproteinsubunitgammaOS=Chaetomiumthermophilum(strainDSM1495/CBS144.50/IMI039719)OX=759272GN=CTHT_0069370PE=4SV=1	49499	1374500	12117000	17657000	40066000	52341000	72813000	106600000	398620000	137230000	264070000	241810000	236770000	94650000	181850000	146020000	147830000	289180000	43459000	16634000	6754000	3340400	4568700	2400800	1804800	1260900	933650	1541900	41025	53571	0	161660	0	0	1933500	672770	571440	450640	0	1501300	151370	87941	1836600	5771600	24494000	36137000	193110000	362840000	466850000
tr|G0S6I7|G0S6I7_CHATD40SribosomalproteinS3-likeproteinOS=Chaetomiumthermophilum(strainDSM1495/CBS144.50/IMI039719)OX=759272GN=CTHT_0026360PE=3SV=1	54111	2708200	14818000	15804000	26200000	34915000	55146000	72051000	170950000	105540000	243280000	258840000	265150000	89590000	260030000	149960000	186490000	219030000	45890000	17125000	9895700	3372000	2776600	3070900	527920	597870	542720	373370	442020	573830	300720	206390	183980	1035300	1918300	3662200	3593500	6452600	18046000	8256200	317750	705150	4189400	9177700	26278000	24805000	109450000	173780000	255630000
tr|G0S2Y5|G0S2Y5_CHATDDNApolymeraseepsiloncatalyticsubunitOS=Chaetomiumthermophilum(strainDSM1495/CBS144.50/IMI039719)OX=759272GN=CTHT_0018940PE=3SV=1	0	0	11984	24162	67383	68571	90874	0	0	0	53065	84634	148950	15665	155510	0	86929	0	0	0	0	0	0	0	0	560700	55661	0	0	0	427000	0	0	0	1879800	0	2365500	3209000	19195000	8314500	0	0	59282	53490	0	0	0	0	0
tr|G0S6U8|G0S6U8_CHATDTr-typeGdomain-containingproteinOS=Chaetomiumthermophilum(strainDSM1495/CBS144.50/IMI039719)OX=759272GN=CTHT_0026940PE=4SV=1	0	36135	19105	480540	443100	11806	306560	0	0	0	209720	0	0	0	0	79566	0	322040	67780	12690	169990	88724	49140	53730	42635	138680	50745	59370	57127	53238	59369	197920	278930	440030	1850100	4642300	6410000	3494000	5491900	992870	0	0	0	0	0	17093	10305	0	0
tr|G0S946|G0S946_CHATDHomogentisate1,2-dioxygenaseOS=Chaetomiumthermophilum(strainDSM1495/CBS144.50/IMI039719)OX=759272GN=CTHT_0044520PE=3SV=1	0	0	0	0	0	0	0	0	0	0	0	0	0	0	0	0	0	0	17363	0	43149	0	0	0	0	0	0	158030	0	0	107600	111860	513630	984730	1843200	21995000	101910000	44125000	223200000	20888000	0	0	15613	0	0	66729	0	0	0
tr|G0SAT5|G0SAT5_CHATDPutativemitochondrialperoxiredoxinprx1proteinOS=Chaetomiumthermophilum(strainDSM1495/CBS144.50/IMI039719)OX=759272GN=CTHT_0047710PE=3SV=1	26049	85613	493120	523510	832610	27155	252160	135430	0	0	0	71759	0	0	65169	54145	43693	0	57482	0	35370	28042	0	0	0	0	0	0	0	0	0	314660	0	615190	1842000	2472400	2052300	1651600	5819100	2190900	80143	12934	248810	17453	93004	51872	190050	32688	63708
tr|G0SE05|G0SE05_CHATDPutativecap-bindingproteinOS=Chaetomiumthermophilum(strainDSM1495/CBS144.50/IMI039719)OX=759272GN=CTHT_0061970PE=4SV=1	0	41845	74911	111950	44586	76431	158480	186590	735770	62951	254300	312300	225560	62113	176420	114840	350000	0	94274	0	174130	171070	0	46055	758510	53684	1743700	2395000	1944500	4130800	856940	4680500	3375600	1839600	1820000	2207700	1099700	541390	828690	133680	0	0	10049	15052	83298	89751	273780	497990	899720
tr|G0RZH6|G0RZH6_CHATDHistoneH4OS=Chaetomiumthermophilum(strainDSM1495/CBS144.50/IMI039719)OX=759272GN=CTHT_0002990PE=3SV=1	0	548240	7983500	14647000	20511000	18623000	16827000	9914700	11748000	3076100	10301000	7198700	16544000	2802600	6720500	7567700	9354200	1991300	1127200	381140	0	84526	1602200	918010	520140	1757100	558840	1090700	1396200	736270	845660	1056800	617330	884410	1815100	332640	185660	170990	3520700	634350	0	34720	2859700	2332700	2520700	1498700	9239000	10471000	14596000
tr|G0RYB1|G0RYB1_CHATDUncharacterizedproteinOS=Chaetomiumthermophilum(strainDSM1495/CBS144.50/IMI039719)OX=759272GN=CTHT_0006060PE=4SV=1	0	10727	64691	25299	106180	0	0	0	0	0	0	0	0	0	0	0	0	0	82749	26417	39886	146690	445570	69142	335350	955210	1677400	2814500	3267000	1892800	3050400	3972100	4158200	4142800	1806600	1611500	684770	357780	1409500	535120	0	0	109390	0	139250	295060	482740	359210	627060
tr|G0S964|G0S964_CHATDAmineoxidaseOS=Chaetomiumthermophilum(strainDSM1495/CBS144.50/IMI039719)OX=759272GN=CTHT_0044710PE=3SV=1	21642	34501	213510	156770	76615	93248	115310	0	181780	0	0	0	0	75809	0	22959	49095	21999	168900	0	33233	44726	28193	12923	0	0	235670	210860	520250	338660	200940	543350	897710	1171300	1806200	1605700	5277200	6025000	153690000	100320000	81484	37803	22733	25740	0	0	454670	0	28618
tr|G0S3R7|G0S3R7_CHATDPhosphatidylglycerol/phosphatidylinositoltransferproteinOS=Chaetomiumthermophilum(strainDSM1495/CBS144.50/IMI039719)OX=759272GN=CTHT_0030370PE=4SV=1	0	0	0	83707	0	0	0	0	0	0	0	0	0	0	0	0	0	0	0	0	0	102380	0	0	0	0	0	0	0	0	0	0	0	291330	1802500	5097600	3600600	5399800	23481000	2644800	0	0	0	0	0	0	0	0	0
tr|G0SER2|G0SER2_CHATDPutativeactinbindingproteinOS=Chaetomiumthermophilum(strainDSM1495/CBS144.50/IMI039719)OX=759272GN=CTHT_0059400PE=4SV=1	0	28255	69248	35846	197180	287370	93453	45017	0	0	0	0	0	53827	0	0	10180	0	37329	30774	77842	214640	686500	184200	559570	2194400	4682800	8962000	10262000	7062100	5639100	6718500	3895500	2684100	1799200	731040	170440	129450	1166500	396020	10922	57937	39238	30432	0	0	47065	46396	42890
tr|G0SEB4|G0SEB4_CHATDUncharacterizedproteinOS=Chaetomiumthermophilum(strainDSM1495/CBS144.50/IMI039719)OX=759272GN=CTHT_0063150PE=4SV=1	0	0	0	0	0	0	0	0	0	96761	0	0	0	0	0	0	0	0	0	0	0	0	0	0	0	0	0	0	0	391350	431470	2047900	1774500	2175400	1759200	1486100	427080	540810	1719200	0	0	0	0	0	0	0	0	0	0
tr|G0SA54|G0SA54_CHATDTubulinbetachainOS=Chaetomiumthermophilum(strainDSM1495/CBS144.50/IMI039719)OX=759272GN=CTHT_0041050PE=3SV=1;CON__ENSEMBL:ENSBTAP00000025008	0	104850	889920	2019700	3975700	2128000	1748000	2568900	2941000	1805900	1082300	211250	246140	495650	0	0	129420	1773100	1031400	558000	4029500	3493000	6462800	1525900	10931000	25544000	19270000	25395000	14512000	2996300	3435700	1323200	132830	812830	1753600	2481400	10000000	26014000	62496000	34441000	31701	13507	2630600	2296100	7628300	6978100	5094900	4630100	4772400
tr|G0S0B3|G0S0B3_CHATDCarbamoyl-phosphatesynthasearginine-specificlargechain-likeproteinOS=Chaetomiumthermophilum(strainDSM1495/CBS144.50/IMI039719)OX=759272GN=CTHT_0009410PE=4SV=1	0	11574	44182	38394	50556	116690	0	51177	0	0	23175	49367	54867	77729	27484	20857	13576	27740	0	0	95892	0	0	65551	43403	0	0	241670	0	38569	0	232400	355610	797160	1731900	636700	984010	691760	4515500	7181400	0	0	28095	22213	41815	0	29030	38892	99072
tr|G0SAY2|G0SAY2_CHATDHistoneH2BOS=Chaetomiumthermophilum(strainDSM1495/CBS144.50/IMI039719)OX=759272GN=CTHT_0048210PE=3SV=1	777750	1439100	18840000	22131000	17280000	18982000	23042000	16811000	35791000	7976100	0	3741300	3986900	1452100	2687000	2558400	6101700	6707400	4615300	4249800	112260	2517100	966130	2986800	2005900	3105300	3105700	896600	1097800	810590	1086900	5625600	6651600	6567700	1683600	2890100	1031400	1092900	5925700	2965900	0	0	2976800	1056600	1265500	827180	2568500	2786200	3960400
tr|G0SA15|G0SA15_CHATDAminopeptidase-likeproteinOS=Chaetomiumthermophilum(strainDSM1495/CBS144.50/IMI039719)OX=759272GN=CTHT_0040650PE=3SV=1	0	0	0	0	0	0	0	0	47330	0	0	0	0	0	0	0	21310	129640	93531	162420	390560	527470	1272300	465360	1320400	4056100	3226900	4990400	4611100	1530800	2183600	2289200	2559800	4006300	1677200	1121200	262110	79958	0	0	0	0	14416	0	35013	0	142230	49633	65736
tr|G0RZ59|G0RZ59_CHATDUncharacterizedproteinOS=Chaetomiumthermophilum(strainDSM1495/CBS144.50/IMI039719)OX=759272GN=CTHT_0001800PE=4SV=1	0	0	0	0	0	82294	71482	133950	2121500	523160	462660	1008500	283450	43572	0	0	0	0	0	0	37329	0	0	0	0	0	0	0	65108	0	80590	459900	675100	921760	1673300	430480	363270	85337	3641500	0	0	0	43109	92792	0	60465	369720	882870	1007000
tr|G0SFV0|G0SFV0_CHATDUncharacterizedproteinOS=Chaetomiumthermophilum(strainDSM1495/CBS144.50/IMI039719)OX=759272GN=CTHT_0072220PE=4SV=1	0	112380	971010	1935000	1572800	1503800	1002600	770570	530300	292870	0	154820	68387	0	0	18325	55270	150610	47828	0	0	202080	118440	0	149740	279510	181490	142980	73761	0	0	0	0	154160	1665500	1197700	696960	496620	1226600	137540	0	16979	30770	46575	33510	30436	0	0	0
tr|G0SBW4|G0SBW4_CHATDUncharacterizedproteinOS=Chaetomiumthermophilum(strainDSM1495/CBS144.50/IMI039719)OX=759272GN=CTHT_0055020PE=3SV=1	0	16187	31116	46485	95566	269020	56387	229160	195680	0	0	0	0	0	76320	27735	97405	70052	94626	170720	1077300	2040400	1070000	1246300	391690	232260	36424	142150	25159	87661	25994	37363	142290	953050	1662000	2388000	561610	314740	600970	146410	0	32642	33991	22449	113700	0	85879	0	0
tr|G0S3W5|G0S3W5_CHATDAlpha-1,4glucanphosphorylaseOS=Chaetomiumthermophilum(strainDSM1495/CBS144.50/IMI039719)OX=759272GN=CTHT_0039120PE=3SV=1	0	16082	0	50961	340150	877030	3153900	4037600	7499400	1386100	3476500	4006600	4642000	1144200	2505800	1857400	2388800	4079600	1264300	617970	590240	1297600	539540	1145800	4938700	9828600	10967000	14343000	6612000	361140	357250	983520	669120	1377100	1659800	2216800	2227400	1047900	3518400	380770	0	0	0	0	270000	441280	673850	866420	721620
tr|G0S6J0|G0S6J0_CHATDProtein-lysineN-methyltransferaseEFM4OS=Chaetomiumthermophilum(strainDSM1495/CBS144.50/IMI039719)OX=759272GN=EFM4PE=3SV=1	0	30251	77678	99355	118800	17084	110680	0	565850	0	282110	110600	127830	14013	54112	15016	44142	164740	20752	0	44585	109160	228770	91237	77529	332600	1172800	1346200	1092600	1422900	1586400	4499000	3580800	3224300	1653900	734010	261820	50384	0	144370	43527	7859	95336	0	86655	0	0	0	0
tr|G0SDI8|G0SDI8_CHATDDelta-aminolevulinicaciddehydrataseOS=Chaetomiumthermophilum(strainDSM1495/CBS144.50/IMI039719)OX=759272GN=CTHT_0051940PE=3SV=1	0	0	0	0	0	0	0	0	0	0	0	0	0	0	0	0	0	0	0	0	31961	30805	382910	0	27061	353180	245200	97462	635050	168440	543940	124990	451390	421890	1640400	1192500	1131600	635910	164210	310210	0	0	0	0	0	0	0	0	0
tr|G0S1S7|G0S1S7_CHATDAspartate--tRNAligaseOS=Chaetomiumthermophilum(strainDSM1495/CBS144.50/IMI039719)OX=759272GN=CTHT_0014660PE=3SV=1	0	0	30429	0	33789	29836	0	0	0	0	0	0	44104	114540	12368	0	63646	478180	123380	210050	577700	106550	356860	80681	33651	212180	197620	1700600	5948700	4965700	5566700	5230800	1759000	1381600	1619900	531980	453450	468690	1048100	212470	0	0	0	0	0	0	25788	0	520410
tr|G0S587|G0S587_CHATD4a-hydroxytetrahydrobiopterindehydrataseOS=Chaetomiumthermophilum(strainDSM1495/CBS144.50/IMI039719)OX=759272GN=CTHT_0032640PE=3SV=1	0	0	0	0	0	0	0	0	0	0	0	0	0	0	0	0	0	0	0	0	0	0	0	0	0	0	0	0	0	0	0	0	766350	1039300	1605800	3004000	4987400	5920700	27635000	6504000	0	0	65156	0	76510	0	172980	0	0
tr|G0S4E2|G0S4E2_CHATDTryptophanyl-tRNAsynthetaseOS=Chaetomiumthermophilum(strainDSM1495/CBS144.50/IMI039719)OX=759272GN=CTHT_0022500PE=3SV=1	0	60399	33853	81327	13908	36049	70685	146140	600580	174380	962980	3552400	3245500	1429900	2720800	385230	1137600	340640	157860	26479	13688	0	0	0	0	0	0	0	0	0	0	0	0	162300	1604700	2721300	6932700	6555300	25191000	5381800	0	0	35139	13719	0	14361	59966	195180	253650
tr|G0SGK7|G0SGK7_CHATDTGTdomain-containingproteinOS=Chaetomiumthermophilum(strainDSM1495/CBS144.50/IMI039719)OX=759272GN=CTHT_0066680PE=4SV=1	0	0	0	0	0	0	0	0	0	0	0	0	0	0	0	0	213190	0	0	0	0	0	0	0	0	0	0	0	0	0	0	0	0	0	1569400	2141100	1297600	1268100	0	0	0	0	0	0	0	0	0	0	0
tr|G0RZ88|G0RZ88_CHATDRibosomalproteinL15OS=Chaetomiumthermophilum(strainDSM1495/CBS144.50/IMI039719)OX=759272GN=CTHT_0002100PE=3SV=1	21058	2410700	6982600	13039000	30642000	55062000	96844000	109180000	426370000	95097000	199640000	171540000	122760000	26212000	46295000	16729000	13138000	16054000	1671200	885610	567900	137140	78374	85135	200700	0	88192	0	59759	0	0	0	0	359350	1553200	0	0	0	0	0	0	51380	2107800	9006900	31645000	6340400	60851000	129250000	444960000
tr|G0SBL0|G0SBL0_CHATDGlyoxaloxidase-likeproteinOS=Chaetomiumthermophilum(strainDSM1495/CBS144.50/IMI039719)OX=759272GN=CTHT_0053960PE=4SV=1	0	515440	2357000	3811500	5459200	4914400	5779800	4468200	8410200	2090600	3705100	3897700	4013300	976410	2753900	997400	2115900	5634500	1503600	997920	944140	1065500	2295300	1135800	1053600	2388200	2104600	2284400	2955300	2162600	3209500	4502500	2232500	2129800	1550400	1443500	2074500	86508	0	1512600	14110	450120	2180600	2131200	2774700	1580400	1445200	2953200	3071000
tr|G0SF90|G0SF90_CHATDUbiquitinylhydrolase1OS=Chaetomiumthermophilum(strainDSM1495/CBS144.50/IMI039719)OX=759272GN=CTHT_0061210PE=3SV=1	0	15325	17726	0	57748	0	67248	87281	145460	33085	0	650180	160410	55572	145270	141400	504080	968450	568270	808340	1220600	1339900	3207400	1560500	2789500	6217400	7595100	8229700	5817200	4226700	3727900	4662400	2504900	2633100	1530000	458300	58824	24018	0	394260	0	0	51151	23627	85164	158190	482910	617480	741730
tr|G0S4X4|G0S4X4_CHATDHSM3_Ndomain-containingproteinOS=Chaetomiumthermophilum(strainDSM1495/CBS144.50/IMI039719)OX=759272GN=CTHT_0032000PE=4SV=1	0	0	0	0	0	0	0	0	0	0	0	0	0	22810	0	191380	446120	564830	324340	0	59284	0	0	0	0	0	0	0	0	0	0	92479	1425200	3115800	1482700	321640	0	145360	0	0	0	0	0	0	0	0	0	0	0
tr|G0SEG7|G0SEG7_CHATDUncharacterizedproteinOS=Chaetomiumthermophilum(strainDSM1495/CBS144.50/IMI039719)OX=759272GN=CTHT_0063690PE=4SV=1	0	0	0	0	0	0	0	342530	0	0	0	49835	35682	0	0	0	0	0	15097	0	0	0	208510	0	0	0	0	0	0	0	0	0	0	75689	1480700	4854900	11167000	8303400	20550000	5005800	0	0	0	0	32827	0	0	0	0
tr|G0RXS6|G0RXS6_CHATDEukaryotictranslationinitiationfactor3subunitBOS=Chaetomiumthermophilum(strainDSM1495/CBS144.50/IMI039719)OX=759272GN=PRT1PE=1SV=1	0	214970	819180	1042400	1153000	1373700	1418600	1394000	5050500	796920	1724800	1346100	1391000	397640	746940	490990	510010	1295500	456110	470390	819910	482530	195500	195860	141630	64197	0	78741	246880	0	321080	272590	638580	2322800	1477100	1147800	1429300	562700	1414300	66986	47292	133770	1227100	1478900	4468800	6870100	9482700	12197000	15282000
tr|G0SGT3|G0SGT3_CHATDEpsilon-trimethyllysine2-oxoglutaratedioxygenaseOS=Chaetomiumthermophilum(strainDSM1495/CBS144.50/IMI039719)OX=759272GN=CTHT_0067480PE=3SV=1	0	0	148730	70592	124970	155170	194870	316880	2125600	197610	955240	1082800	1035900	44998	225000	89659	189000	0	44140	12332	0	0	0	0	0	24020	0	0	0	0	0	790720	721570	1301000	1469800	2096400	3628800	1087500	4353500	814460	0	0	50264	34050	137850	111440	629010	735480	810570
tr|G0S5Q0|G0S5Q0_CHATDMitochondrialpyruvatedehydrogenaseproteinxcomponent-likeproteinOS=Chaetomiumthermophilum(strainDSM1495/CBS144.50/IMI039719)OX=759272GN=CTHT_0025050PE=3SV=1	0	421760	147960	2616700	68296000	83639000	91840000	44460000	76892000	10694000	10754000	6844600	3210600	563820	462710	217850	212790	640310	133200	74630	52198	69150	42977	0	0	0	0	0	101320	119710	893790	840720	1639600	4148500	1435000	2764500	1427400	1694800	6941300	4820000	0	0	92284	2577000	22544000	24171000	20549000	26246000	22671000
tr|G0S1X9|G0S1X9_CHATDHeatshockprotein70-likeproteinOS=Chaetomiumthermophilum(strainDSM1495/CBS144.50/IMI039719)OX=759272GN=CTHT_0015230PE=4SV=1	0	54042	62167	61482	0	30421	0	0	0	0	41963	90071	228510	102460	126090	84372	546330	1732100	854260	1888600	3820700	5083700	10811000	5464700	7761600	20190000	12621000	16553000	13172000	8359800	7601800	9113700	3955000	3216600	1420100	252930	81975	41186	435390	399890	0	31205	20012	0	0	151950	0	0	0
tr|G0RZX2|G0RZX2_CHATDNon-specificserine/threonineproteinkinaseOS=Chaetomiumthermophilum(strainDSM1495/CBS144.50/IMI039719)OX=759272GN=CTHT_0007940PE=3SV=1	0	17525	138190	153280	102960	261300	334710	267140	615790	633800	406870	174480	241150	49216	214510	19390	181100	287290	53979	54267	112530	125040	79418	144610	49015	275390	0	252070	113190	363810	93542	460260	592480	1311000	1419300	229290	0	30291	0	0	0	0	357380	102410	164940	227660	276940	284020	0
tr|G0S4A2|G0S4A2_CHATDSulfitereductase-likeproteinOS=Chaetomiumthermophilum(strainDSM1495/CBS144.50/IMI039719)OX=759272GN=CTHT_0039450PE=3SV=1	0	0	54308	0	0	46742	0	15185	91613	0	0	0	0	44684	31379	0	0	0	0	0	0	0	29744	25266	3004000	28878000	28892000	31976000	19813000	9978100	7039000	4717100	1742700	909930	1401200	2436600	3092200	1197700	3508500	526300	0	0	34612	0	78136	15365	37416	0	19499
tr|G0SCN7|G0SCN7_CHATDPutativebifunctionalpurinebiosynthesisproteinOS=Chaetomiumthermophilum(strainDSM1495/CBS144.50/IMI039719)OX=759272GN=CTHT_0057880PE=3SV=1	0	0	0	0	58662	0	0	0	195700	0	0	0	0	34969	137280	92257	23607	0	0	0	162990	171820	252610	164410	239590	238880	404490	79745	392120	467830	547000	896590	1011800	1276700	1397200	1309200	9722800	1436400	58535000	41883000	36616	0	0	47407	76707	0	0	0	194520
tr|G0SDY5|G0SDY5_CHATDF-actin-cappingproteinsubunitbetaOS=Chaetomiumthermophilum(strainDSM1495/CBS144.50/IMI039719)OX=759272GN=CTHT_0053450PE=3SV=1	0	85273	339260	58327	166330	48107	0	592620	122980	77027	242050	7229900	20131000	15991000	14485000	15995000	11306000	17294000	5304000	3700100	4189500	3891500	3288200	3019900	1073900	1874200	2629700	4228800	2964600	2226400	1949700	2025600	1405300	1652500	1391200	757420	471330	0	1255300	48518	0	0	0	0	38714	310390	0	0	0
tr|G0S6G5|G0S6G5_CHATDUncharacterizedproteinOS=Chaetomiumthermophilum(strainDSM1495/CBS144.50/IMI039719)OX=759272GN=CTHT_0034840PE=4SV=1	0	0	0	0	0	0	0	0	0	0	0	0	0	0	0	0	0	0	0	0	0	0	0	0	0	0	0	0	0	0	0	0	0	0	1380100	1424100	476790	0	630290	0	0	0	0	0	0	0	0	0	0
tr|G0SGR6|G0SGR6_CHATD2-phosphoglyceratedehydrataseOS=Chaetomiumthermophilum(strainDSM1495/CBS144.50/IMI039719)OX=759272GN=CTHT_0067300PE=3SV=1	0	175370	826640	1391000	956310	856060	907720	660630	1103500	84844	95060	428360	0	107150	217870	22965	313850	874760	0	23781	101790	28196	53187	25640	41815	202240	196290	184050	325370	1310000	154990	172750	333310	325520	1379600	1377000	2060900	1320800	6621200	38601000	21535	662320	1190800	227470	619700	335620	546400	541430	414090
tr|G0S047|G0S047_CHATDKHdomain-containingproteinOS=Chaetomiumthermophilum(strainDSM1495/CBS144.50/IMI039719)OX=759272GN=CTHT_0008720PE=3SV=1	0	0	0	0	0	0	0	0	0	0	0	0	0	0	0	0	0	0	0	0	0	0	0	0	0	0	0	0	32192	0	0	82015	73030	267360	1359800	671790	288740	402060	1000800	86161	0	18054	0	0	0	50261	367490	221950	211210
tr|G0RZZ4|G0RZZ4_CHATDSerine-typeendopeptidase-likeproteinOS=Chaetomiumthermophilum(strainDSM1495/CBS144.50/IMI039719)OX=759272GN=CTHT_0008160PE=3SV=1	0	0	0	147470	426980	176610	216220	398700	511310	0	0	0	0	0	93954	0	344920	331420	0	0	0	84593	0	52146	0	0	124310	231560	288880	0	744110	2916200	2715800	2393800	1358100	664360	418000	0	273490	378130	0	0	0	0	0	89505	184700	184850	211520
tr|G0SGT5|G0SGT5_CHATDSerine/threonine-proteinphosphataseOS=Chaetomiumthermophilum(strainDSM1495/CBS144.50/IMI039719)OX=759272GN=CTHT_0067500PE=3SV=1	0	10222	20780	0	7131	62779	0	0	0	0	0	0	0	0	42896	0	0	28733	53506	36742	0	0	90240	458520	61295	436330	94366	636970	1242100	883810	643970	1882400	1825000	1607900	1351200	779890	107710	107530	319130	0	0	0	0	18841	29327	26245	12049	0	0
tr|G0SBV3|G0SBV3_CHATDFeS_assembly_Pdomain-containingproteinOS=Chaetomiumthermophilum(strainDSM1495/CBS144.50/IMI039719)OX=759272GN=CTHT_0054910PE=3SV=1	0	0	0	0	0	0	0	0	0	0	0	0	0	0	0	0	0	0	0	0	0	0	0	0	0	0	0	134910	1803600	0	896480	2511400	2453400	1933600	1331200	0	0	0	0	0	0	0	0	0	0	0	0	0	0
tr|G0S308|G0S308_CHATDTrehalose-6-phosphatesynthaseOS=Chaetomiumthermophilum(strainDSM1495/CBS144.50/IMI039719)OX=759272GN=CTHT_0019220PE=3SV=1	0	49289	149400	144600	162880	275190	195850	364220	787840	680420	1801700	1241500	1702000	791000	1662500	514200	395580	1002400	254920	600680	3853600	9590600	25059000	16030000	18491000	34034000	18370000	20877000	7190700	3125300	3524100	2412900	1850200	1429300	1328200	1333200	1033400	0	0	0	0	0	0	0	82710	18242	947260	1907600	3102000
tr|G0SFA2|G0SFA2_CHATDUncharacterizedproteinOS=Chaetomiumthermophilum(strainDSM1495/CBS144.50/IMI039719)OX=759272GN=CTHT_0061330PE=3SV=1	0	0	0	0	0	0	0	0	0	0	372930	294590	0	107950	207280	0	0	0	0	0	0	0	0	45468	0	0	0	0	75327	52213	120500	647500	353060	240280	1315000	6723100	8777600	14749000	64017000	22606000	11947	15195	0	78600	133470	93396	0	0	0
tr|G0SEF6|G0SEF6_CHATDPutativecellwallproteinOS=Chaetomiumthermophilum(strainDSM1495/CBS144.50/IMI039719)OX=759272GN=CTHT_0063570PE=4SV=1	0	150780	334180	416690	370820	2218300	5421100	13895000	0	16182	0	59275	0	38997	0	48086	0	0	0	0	0	142850	0	0	0	0	0	52284	258770	117590	0	733770	432710	1033000	1310900	1287400	1361500	2149000	2984900	2992900	0	84238	258900	250100	240570	193290	2617100	4237000	5620900
tr|G0SA59|G0SA59_CHATDUncharacterizedproteinOS=Chaetomiumthermophilum(strainDSM1495/CBS144.50/IMI039719)OX=759272GN=CTHT_0041100PE=4SV=1	0	0	0	0	0	0	0	0	0	0	0	0	0	0	0	0	0	0	0	0	0	0	0	0	0	0	0	0	0	337000	645470	2225600	656190	882340	1277200	685370	485820	0	0	0	0	0	0	0	0	0	0	0	0
tr|G0SBK2|G0SBK2_CHATDtRNA-dihydrouridinesynthase3OS=Chaetomiumthermophilum(strainDSM1495/CBS144.50/IMI039719)OX=759272GN=CTHT_0053870PE=3SV=1	0	0	0	0	0	0	0	85453	0	0	0	0	0	12663	0	0	0	0	0	0	0	0	0	60768	0	0	0	0	60173	0	82685	137050	0	64620	1275900	397370	300910	76933	1008300	0	0	0	0	0	0	0	0	0	0
tr|G0S1D4|G0S1D4_CHATDGlutamyl-tRNA(Gln)amidotransferasesubunitA,mitochondrialOS=Chaetomiumthermophilum(strainDSM1495/CBS144.50/IMI039719)OX=759272GN=CTHT_0013200PE=3SV=1	0	0	0	0	0	0	0	0	0	0	0	0	0	0	0	0	0	0	0	0	0	0	0	0	0	0	0	0	0	0	0	0	0	336330	1265100	1127000	804540	398970	904080	156120	0	0	0	0	0	0	0	0	0
tr|G0S811|G0S811_CHATDTranslationinitiationfactoreif-2b-likeproteinOS=Chaetomiumthermophilum(strainDSM1495/CBS144.50/IMI039719)OX=759272GN=CTHT_0028980PE=1SV=1	0	0	66848	0	165360	218770	144910	211350	251560	65341	0	0	127750	20772	0	0	0	0	0	0	0	0	105090	14476	0	94304	89174	167760	758430	2264600	2632300	150020	250550	6850000	1255800	0	0	0	0	0	0	13381	6154	53450	69398	98085	80655	351390	648060
tr|G0SD63|G0SD63_CHATDTyrosine--tRNAligaseOS=Chaetomiumthermophilum(strainDSM1495/CBS144.50/IMI039719)OX=759272GN=CTHT_0059090PE=3SV=1	0	0	0	0	0	0	0	0	0	0	0	0	0	0	0	14958	22173	0	0	0	42530	0	0	0	0	0	0	0	34554	0	0	76437	297210	1447400	1253400	900180	372620	90430	263600	166230	0	0	0	0	32423	0	1108500	128580	262140
tr|G0SG36|G0SG36_CHATDSH3bdomain-containingproteinOS=Chaetomiumthermophilum(strainDSM1495/CBS144.50/IMI039719)OX=759272GN=CTHT_0064900PE=4SV=1	0	354600	1601900	1898500	3029600	2863400	3081000	5012600	20589000	9338900	17641000	14822000	8276100	2061300	3632700	1717000	2009100	1584100	743500	347050	569540	502090	949630	647620	635320	1899000	1132400	1785900	1847100	981800	874330	411220	663940	0	1253200	0	540460	271810	1261900	0	0	0	28670	114680	295340	406010	2016900	3960100	5212600
tr|G0SHY9|G0SHY9_CHATDBeta-mannosidaseOS=Chaetomiumthermophilum(strainDSM1495/CBS144.50/IMI039719)OX=759272GN=CTHT_0073870PE=4SV=1	0	0	0	0	0	0	0	0	0	0	0	0	0	0	0	0	0	0	0	0	0	0	0	0	0	0	0	0	0	0	21775	223620	224190	84361	1248100	331930	223550	107720	160640	0	0	0	0	0	13077	0	0	0	0
tr|G0SHD0|G0SHD0_CHATDHomoaconitase,mitochondrialOS=Chaetomiumthermophilum(strainDSM1495/CBS144.50/IMI039719)OX=759272GN=CTHT_0069590PE=3SV=1	0	0	75183	74915	0	0	0	84840	115920	0	0	0	0	39116	51218	0	0	25297	0	0	0	0	0	0	11407	0	0	0	11451	0	0	104960	479650	791170	1238600	4123800	9506300	9063000	40256000	9574400	0	35707	0	17604	0	0	0	0	0
sp|P9WF01|CAPZA_CHATDF-actin-cappingproteinsubunitalphaOS=Chaetomiumthermophilum(strainDSM1495/CBS144.50/IMI039719)OX=759272GN=CTHT_0041430PE=3SV=1	33872	32547	52155	49509	0	0	0	0	0	0	249850	6184500	23991000	15644000	30571000	14954000	15411000	21974000	5466600	2578100	1298400	1117800	2006400	916320	635450	1791600	2652500	5112900	1908400	1320900	1817500	2699500	1811200	1098000	1234900	914990	2068900	41943	0	1231000	0	0	0	0	0	0	0	29249	0
tr|G0SBC0|G0SBC0_CHATDTrehalose-6-phosphatesynthase-likeproteinOS=Chaetomiumthermophilum(strainDSM1495/CBS144.50/IMI039719)OX=759272GN=CTHT_0049680PE=3SV=1	0	77547	10976	29215	0	0	580840	1483100	4398900	2221700	4782400	2908000	2250500	539750	831030	234990	200980	455620	34023	603670	3784300	8157700	9830600	6450600	8503600	13227000	9977900	10499000	4506700	2383600	1328800	1062300	684130	718190	1232600	840360	481440	1692700	792410	0	0	0	18716	0	64648	0	175450	307320	281930
tr|G0S751|G0S751_CHATDDUF1996domain-containingproteinOS=Chaetomiumthermophilum(strainDSM1495/CBS144.50/IMI039719)OX=759272GN=CTHT_0027450PE=4SV=1	0	0	0	0	0	0	0	0	0	0	0	0	0	0	0	0	0	0	0	0	699690	1314000	3940100	2380100	9000200	19439000	14719000	17525000	11310000	2484700	2096200	3666300	1302900	1197800	1225400	2980900	1442500	850720	3285600	0	0	0	0	0	0	0	0	0	0
tr|G0SE26|G0SE26_CHATDGlutaminase-likeproteinOS=Chaetomiumthermophilum(strainDSM1495/CBS144.50/IMI039719)OX=759272GN=CTHT_0062180PE=4SV=1	0	0	0	0	0	0	0	0	0	0	0	0	0	0	0	0	0	0	0	0	0	0	0	0	0	0	0	0	0	0	0	0	0	1087800	1223200	411370	23355	32173	129280	0	0	0	0	0	0	0	94307	0	0
tr|G0SHP5|G0SHP5_CHATDDNL-typedomain-containingproteinOS=Chaetomiumthermophilum(strainDSM1495/CBS144.50/IMI039719)OX=759272GN=CTHT_0072890PE=4SV=1	0	0	0	0	0	0	0	0	0	0	0	0	0	0	0	0	0	0	0	0	0	0	0	0	0	0	0	0	0	398080	0	0	0	2947600	1212200	0	0	432330	970570	941020	84658	0	0	0	0	0	0	0	0
tr|G0SH02|G0SH02_CHATDSAPdomain-containingproteinOS=Chaetomiumthermophilum(strainDSM1495/CBS144.50/IMI039719)OX=759272GN=CTHT_0068190PE=4SV=1	0	0	0	0	155420	0	1542700	2821400	25680000	4860400	8599900	7556700	5344400	1956700	4126500	1270200	2360000	1507900	641330	797100	647690	428790	669280	570860	230310	554000	558680	889320	1017500	0	911780	1285000	1031700	1779700	1208900	0	1324900	1434400	2012100	1987400	0	0	359640	711520	295310	189010	834580	3575300	3645300
tr|G0S897|G0S897_CHATDQueuinetRNA-ribosyltransferasecatalyticsubunit1OS=Chaetomiumthermophilum(strainDSM1495/CBS144.50/IMI039719)OX=759272GN=CTHT_0038050PE=3SV=1	0	0	0	0	0	0	0	0	0	123210	0	0	0	0	0	0	0	0	0	0	0	0	0	0	0	0	0	0	0	0	0	0	0	0	1200300	2011300	1428900	745080	2468800	548500	0	0	0	0	0	0	0	0	0
tr|G0SFP0|G0SFP0_CHATDMIF4Gdomain-containingproteinOS=Chaetomiumthermophilum(strainDSM1495/CBS144.50/IMI039719)OX=759272GN=CTHT_0071550PE=1SV=1	18305	126770	936000	1020500	1148300	1598800	3225200	2400700	9515800	1133000	2576500	2153600	1352100	446200	596010	504090	961270	1866200	351790	395390	325420	291490	72137	194270	60298	28689	57092	461000	621270	705610	360640	1434300	42437	1538800	1192100	0	412370	0	826470	243990	56852	186910	814570	905280	2990400	4416700	4663700	4479500	5141300
tr|G0S2K2|G0S2K2_CHATDRedoxindomain-containingproteinOS=Chaetomiumthermophilum(strainDSM1495/CBS144.50/IMI039719)OX=759272GN=CTHT_0017520PE=3SV=1	0	0	0	0	47119	0	0	0	7613400	0	3920000	0	2236800	51363	0	0	104720	0	0	0	0	0	0	0	0	0	0	0	116010	0	104110	449580	536900	613470	1189500	558360	985190	592940	4071500	1475900	0	77137	0	0	0	68780	0	0	0
tr|G0S0Q0|G0S0Q0_CHATDCitratesynthaseOS=Chaetomiumthermophilum(strainDSM1495/CBS144.50/IMI039719)OX=759272GN=CTHT_0010810PE=3SV=1	0	14210	0	0	0	0	0	0	0	0	0	0	0	0	65598	38089	0	0	0	0	53031	0	66199	0	0	273320	226870	154660	379400	313780	441490	981310	0	948800	1189100	1267900	179490	0	3401600	4337400	0	49960	77483	41963	0	39449	0	0	0
tr|G0S4Z3|G0S4Z3_CHATDMalatedehydrogenaseOS=Chaetomiumthermophilum(strainDSM1495/CBS144.50/IMI039719)OX=759272GN=CTHT_0032190PE=3SV=1	100630	75886	300800	68511	33068	0	0	0	0	0	104380	0	0	282020	625950	211140	0	0	0	30119	108360	0	40127	0	0	0	88807	107090	113400	309710	0	925080	707330	100980	1188000	230360	0	67594	1562500	542130	29481	64702	145030	118630	125770	150550	418440	414540	316310
tr|G0SAV4|G0SAV4_CHATD40SribosomalproteinS2-likeproteinOS=Chaetomiumthermophilum(strainDSM1495/CBS144.50/IMI039719)OX=759272GN=CTHT_0047910PE=3SV=1	85751	678670	11271000	13378000	13466000	24682000	31450000	76895000	215170000	85899000	185030000	202540000	190050000	86359000	177290000	105870000	127090000	188240000	38478000	23492000	10121000	7875900	1913400	1534100	802240	731830	474650	313520	189510	90294	146880	360200	596660	1315300	1180500	1100500	1102300	525060	1695000	257470	50040	112190	1091000	2048300	11779000	37694000	57627000	104350000	128410000
tr|G0RY89|G0RY89_CHATDLeucinecarboxylmethyltransferase2OS=Chaetomiumthermophilum(strainDSM1495/CBS144.50/IMI039719)OX=759272GN=CTHT_0005830PE=3SV=1	0	0	0	0	0	0	0	0	0	0	16651	0	0	0	0	0	74336	0	54148	0	0	0	0	0	0	0	0	0	0	0	0	255090	676200	1492600	1175400	231170	138250	0	297570	50556	0	0	0	0	0	0	0	0	0
tr|G0S1V2|G0S1V2_CHATDPutativemyosintype-2heavychainproteinOS=Chaetomiumthermophilum(strainDSM1495/CBS144.50/IMI039719)OX=759272GN=CTHT_0014930PE=3SV=1	0	16094	80605	141450	134960	281310	245790	0	913650	53589	0	0	177470	36878	161030	122200	152920	585710	162990	104910	323860	643270	266410	378180	274450	0	0	0	827640	1181100	806920	357670	2891900	2751600	1168200	1040800	1448700	579510	1448100	808570	0	35123	127280	64651	89885	232970	757350	1167300	899510
tr|G0S143|G0S143_CHATDImportinN-terminaldomain-containingproteinOS=Chaetomiumthermophilum(strainDSM1495/CBS144.50/IMI039719)OX=759272GN=CTHT_0012280PE=1SV=1	0	20208	511560	859520	756800	755670	569220	455980	639270	60260	439120	449290	1095500	645950	2381300	959170	2305800	4382800	1545500	834870	991470	1290600	1559300	897850	1064400	1817000	1299600	1725900	1549600	1450600	1557200	2551600	1766800	1150000	1156800	279750	180760	16398	408040	0	11411	79512	594090	599980	841920	878380	801960	1346700	991250
tr|G0SDH1|G0SDH1_CHATDReplicationproteinAsubunitOS=Chaetomiumthermophilum(strainDSM1495/CBS144.50/IMI039719)OX=759272GN=CTHT_0051760PE=3SV=1	0	78633	0	0	0	20866	0	0	0	0	0	0	0	0	68210	70379	23875	85993	0	184710	129620	159730	142610	52659	105440	360730	212770	219200	402460	0	222300	186970	256110	144870	1132100	2259900	2878000	1396100	1632700	0	0	31966	75761	598530	761090	424110	255480	1202800	1372900
tr|G0S0J2|G0S0J2_CHATD6,7-dimethyl-8-ribityllumazinesynthaseOS=Chaetomiumthermophilum(strainDSM1495/CBS144.50/IMI039719)OX=759272GN=CTHT_0010210PE=3SV=1	0	0	0	0	0	0	0	1663400	13513000	3317800	16910000	12034000	7588700	896490	1114500	0	1264700	1539200	724580	75372	1033100	16765000	168090	0	1743800	4661100	6379200	84802	9989400	0	4031700	0	0	0	1131100	1606500	996870	1181500	2283100	1866600	0	0	0	0	35677	0	0	0	0
tr|G0S6L3|G0S6L3_CHATDPhosphatase2C-likeproteinOS=Chaetomiumthermophilum(strainDSM1495/CBS144.50/IMI039719)OX=759272GN=CTHT_0026620PE=3SV=1	0	0	0	44746	0	88020	0	0	0	0	0	0	0	0	0	0	0	0	0	0	0	0	0	0	50447	0	0	488920	125140	0	0	250260	318180	818530	1130800	916680	666900	354560	2227300	271690	0	0	0	44505	87074	0	1350600	1379900	3005900
tr|G0S6M6|G0S6M6_CHATDATG16domain-containingproteinOS=Chaetomiumthermophilum(strainDSM1495/CBS144.50/IMI039719)OX=759272GN=CTHT_0026750PE=3SV=1	0	0	0	0	0	0	0	0	0	0	0	0	0	0	0	0	0	0	0	0	0	0	0	0	0	0	0	0	0	0	0	440410	1137200	848550	1128000	151150	0	0	0	0	0	0	0	0	0	0	0	0	0
tr|G0S8A2|G0S8A2_CHATDUncharacterizedproteinOS=Chaetomiumthermophilum(strainDSM1495/CBS144.50/IMI039719)OX=759272GN=CTHT_0038100PE=4SV=1	0	92448	842640	1117300	459490	655480	395520	850730	1215900	0	0	0	0	0	0	57407	97332	0	49330	27676	51396	108800	0	0	0	0	0	0	482280	0	0	147800	504370	1219500	1124900	3696500	6268400	5462400	13787000	3746700	0	260100	797250	778480	1306900	1269300	937940	1085700	964570
tr|G0S3U3|G0S3U3_CHATDACPSdomain-containingproteinOS=Chaetomiumthermophilum(strainDSM1495/CBS144.50/IMI039719)OX=759272GN=CTHT_0038870PE=4SV=1	0	0	0	0	0	0	0	0	0	0	0	0	0	0	0	0	0	0	0	0	0	0	0	0	0	0	0	0	246300	293790	300610	2177100	1931400	1862200	1124300	0	0	0	0	0	0	0	0	0	0	0	0	0	0
tr|G0SFE0|G0SFE0_CHATDATPaseGET3OS=Chaetomiumthermophilum(strainDSM1495/CBS144.50/IMI039719)OX=759272GN=GET3PE=1SV=1	0	0	104980	0	120290	0	55257	88005	192170	54419	81261	96321	60070	0	23466	34601	0	143640	0	66249	19531	27411	193200	90847	141450	0	195080	294740	941090	368710	408780	700730	330210	342900	1106500	2900800	0	360770	1370000	872440	0	215130	15913	257230	0	0	216440	0	0
tr|G0SBX7|G0SBX7_CHATDUncharacterizedproteinOS=Chaetomiumthermophilum(strainDSM1495/CBS144.50/IMI039719)OX=759272GN=CTHT_0055160PE=4SV=1	0	0	0	0	0	0	0	0	259620	0	404600	386350	327690	25176	109690	42165	0	0	0	0	0	72224	188020	30156	105730	786360	149510	1107800	155230	203410	124180	640860	888520	630640	1095600	0	387050	646030	8472100	1665300	0	0	3920	0	0	0	0	0	0
tr|G0S0D1|G0S0D1_CHATDDipeptidylpeptidase3OS=Chaetomiumthermophilum(strainDSM1495/CBS144.50/IMI039719)OX=759272GN=CTHT_0009590PE=3SV=1	0	0	0	0	0	0	0	0	0	0	0	0	57179	37702	0	81934	10474	564360	0	0	0	0	53866	59078	0	60585	0	0	0	0	0	38737	0	105880	1082200	2994400	2862000	623030	1859500	49508	0	0	0	0	52366	0	0	0	658700
tr|G0S7A3|G0S7A3_CHATDProlyl-tRNAsynthetaseOS=Chaetomiumthermophilum(strainDSM1495/CBS144.50/IMI039719)OX=759272GN=CTHT_0036140PE=3SV=1	0	29962	249740	113060	175630	230050	368780	390210	690030	0	1766700	471380	98142	0	0	0	680610	1369000	127490	249290	52265	0	79105	0	0	0	0	0	631740	77806	105000	282550	304190	207960	1077700	13108000	45049000	36821000	111700000	19270000	89981	11855	45079	110640	136290	52191	500250	907080	941510
tr|G0SH58|G0SH58_CHATDSuccinate--CoAligase[ADP-forming]subunitalpha,mitochondrialOS=Chaetomiumthermophilum(strainDSM1495/CBS144.50/IMI039719)OX=759272GN=CTHT_0068800PE=3SV=1	0	248600	0	0	21205	0	0	521290	0	0	0	90486	0	34587	0	0	0	0	0	0	0	0	0	0	0	0	76943	0	0	0	0	0	314070	586970	1069300	5185400	6600700	11173000	101510000	37286000	0	0	0	0	0	0	0	0	0
tr|G0SE93|G0SE93_CHATDBranched-chain-amino-acidaminotransferaseOS=Chaetomiumthermophilum(strainDSM1495/CBS144.50/IMI039719)OX=759272GN=CTHT_0062930PE=3SV=1	0	13659	0	0	0	0	0	0	0	0	1020300	134280	0	0	65374	45615	0	513700	94755	56490	0	0	0	0	0	0	102280	365800	86278	406860	201540	129730	151080	1119400	1065700	861300	428830	1288800	151310000	83238000	14885	12601	73429	15420	0	0	23835	17620	0
tr|G0RYG1|G0RYG1_CHATDMitochondrialaldehydedehydrogenase-likeproteinOS=Chaetomiumthermophilum(strainDSM1495/CBS144.50/IMI039719)OX=759272GN=CTHT_0006570PE=3SV=1	38563	10615	0	0	0	818130	500210	1010600	3422900	0	2345600	2083200	1829400	773010	1605600	661780	490200	0	174090	200900	0	0	0	0	0	0	19836	0	0	0	0	0	0	147870	1062000	1351000	3211600	8886400	37255000	9357900	0	0	0	0	105170	92284	427860	0	0
tr|G0S253|G0S253_CHATDPutativecalcineurin-bindingproteinOS=Chaetomiumthermophilum(strainDSM1495/CBS144.50/IMI039719)OX=759272GN=CTHT_0016020PE=3SV=1	0	0	0	0	0	0	0	0	0	0	0	0	0	0	0	0	0	0	0	0	0	0	0	0	0	0	0	0	0	0	0	760890	1123900	1286200	1055100	1033000	469640	0	208650	157400	0	0	0	0	0	0	0	0	0
tr|G0S8G4|G0S8G4_CHATDPutativeribosomalproteinOS=Chaetomiumthermophilum(strainDSM1495/CBS144.50/IMI039719)OX=759272GN=CTHT_0029790PE=3SV=1;tr|G0SA75|G0SA75_CHATDUncharacterizedproteinOS=Chaetomiumthermophilum(strainDSM1495/CBS144.50/IMI039719)OX=759272GN=CTHT_0041260PE=4SV=1	0	0	410530	799870	913140	716460	460940	425380	643120	837710	138740	127290	491980	87205	326510	137410	205020	312480	31359	72245	131330	80944	289420	114020	169210	299360	340680	307440	0	235430	216200	532210	827580	1276000	1052700	974700	938440	650650	2103700	613240	24260	52985	402490	420940	827550	858220	579570	466360	865220
tr|G0RZH5|G0RZH5_CHATDHistoneH3OS=Chaetomiumthermophilum(strainDSM1495/CBS144.50/IMI039719)OX=759272GN=CTHT_0002980PE=3SV=1	152860	1136900	6133100	15366000	22284000	30951000	31175000	23827000	26201000	6683500	11511000	15534000	13278000	3235000	11100000	4671200	4379900	8182500	2899600	2422800	4464000	0	3082600	1913900	0	3145300	1614100	0	0	0	220200	0	0	0	1052600	0	0	0	1592600	0	0	0	1417500	1727700	2671000	2653100	6045700	6196700	6953400
tr|G0S4X6|G0S4X6_CHATDAcetyltransferasecomponentofpyruvatedehydrogenasecomplexOS=Chaetomiumthermophilum(strainDSM1495/CBS144.50/IMI039719)OX=759272GN=CTHT_0032020PE=1SV=1	0	173200	3695200	15651000	187620000	217560000	280340000	146730000	188000000	66434000	43328000	24558000	11209000	7169000	4320800	2207600	2363700	1852500	1122200	976640	756500	398080	174040	467860	130600	490260	58281	378470	540820	0	268770	54038	575320	836450	1051800	1723300	5511100	6292400	16413000	4411200	49759	171520	454890	5722400	34933000	31182000	48778000	61860000	60606000
tr|G0S0R5|G0S0R5_CHATDThioredox_DsbHdomain-containingproteinOS=Chaetomiumthermophilum(strainDSM1495/CBS144.50/IMI039719)OX=759272GN=CTHT_0010970PE=4SV=1	0	0	78885	0	0	0	0	0	0	0	0	0	0	0	0	0	0	195050	0	0	0	0	0	0	0	0	0	0	0	0	0	106540	0	165400	1045800	797020	553110	159510	1342500	4542900	0	0	0	0	0	0	0	0	0
tr|G0SC05|G0SC05_CHATDAlpha-aminoadipatereductaseOS=Chaetomiumthermophilum(strainDSM1495/CBS144.50/IMI039719)OX=759272GN=CTHT_0055440PE=3SV=1	0	19265	75481	0	0	0	0	41726	0	58513	156930	175830	0	0	216860	0	13962	252170	37418	48988	0	0	0	0	0	0	0	0	0	374190	829980	5021800	3442500	2562000	1044700	207950	152850	0	500820	4911700	59744	0	0	0	0	37769	0	25505	0
tr|G0RY45|G0RY45_CHATD40SribosomalproteinS8OS=Chaetomiumthermophilum(strainDSM1495/CBS144.50/IMI039719)OX=759272GN=CTHT_0005360PE=1SV=1	587280	5186300	14024000	15574000	17559000	21626000	52424000	80022000	336410000	107240000	238890000	280010000	289530000	124620000	300160000	201020000	236560000	356430000	64540000	25157000	22154000	11816000	3337100	4936500	7313500	7796500	233380	0	321780	567890	1812800	861930	2587500	2272200	1037900	1573500	0	0	0	0	38079	670940	14591000	26578000	45086000	40853000	196860000	356960000	329920000
tr|G0SFD7|G0SFD7_CHATDMitochondrialGTPasemss1-likeproteinOS=Chaetomiumthermophilum(strainDSM1495/CBS144.50/IMI039719)OX=759272GN=CTHT_0061680PE=3SV=1	0	0	0	0	0	103000	0	0	0	0	0	0	0	0	0	0	0	0	0	0	27733	0	0	0	0	0	0	0	0	0	62803	0	0	256020	1030700	2578000	262850	961450	502900	0	0	20948	0	0	0	0	0	0	0
tr|G0S630|G0S630_CHATDtRNAnucleotidyltransferase-likeproteinOS=Chaetomiumthermophilum(strainDSM1495/CBS144.50/IMI039719)OX=759272GN=CTHT_0033980PE=3SV=1	0	0	3708200	0	3525900	0	0	0	0	0	93546	0	104880	0	0	0	0	0	0	0	0	0	0	0	0	0	0	0	0	0	64639	621430	555720	1055400	1027700	1400000	1928300	2303800	7683000	2130100	0	0	0	1832500	0	0	0	0	0
tr|G0S579|G0S579_CHATDUncharacterizedproteinOS=Chaetomiumthermophilum(strainDSM1495/CBS144.50/IMI039719)OX=759272GN=CTHT_0032550PE=4SV=1	0	0	0	0	0	0	0	0	0	0	0	0	0	0	0	0	0	0	0	0	0	0	0	0	0	0	0	0	0	0	0	601690	0	747730	1017100	176070	228140	2044200	29439000	14338000	0	0	0	0	0	0	0	0	0
tr|G0RXY9|G0RXY9_CHATDPseudouridylatesynthase-likeproteinOS=Chaetomiumthermophilum(strainDSM1495/CBS144.50/IMI039719)OX=759272GN=CTHT_0004770PE=3SV=1	0	0	0	0	0	11713	0	0	0	0	0	0	0	0	0	0	0	0	11750	34176	0	0	0	0	0	0	0	0	0	0	0	68445	0	206050	1017100	324160	121230	0	0	0	0	75780	111500	0	10413	0	0	0	0
tr|G0S2Z8|G0S2Z8_CHATDPDCD2_Cdomain-containingproteinOS=Chaetomiumthermophilum(strainDSM1495/CBS144.50/IMI039719)OX=759272GN=CTHT_0019110PE=4SV=1	0	0	0	0	0	0	0	0	0	0	0	0	0	0	0	0	0	0	0	0	0	0	0	204830	404710	708050	667990	1079200	197540	269310	300470	913880	1108200	1319500	1013500	1288500	893410	1220200	6463800	1299100	0	0	21850	10905	27602	13983	121530	70165	176760
tr|G0RXV7|G0RXV7_CHATDUNC45-centraldomain-containingproteinOS=Chaetomiumthermophilum(strainDSM1495/CBS144.50/IMI039719)OX=759272GN=CTHT_0004450PE=4SV=1	0	0	0	0	0	0	0	0	0	0	0	0	230130	0	0	0	0	0	0	0	0	0	0	0	0	221220	0	0	0	0	100020	800030	1969700	2343800	1003000	0	0	102840	0	0	0	0	0	0	0	0	0	0	0
tr|G0RY65|G0RY65_CHATDPutativeCo-chaperoneproteinOS=Chaetomiumthermophilum(strainDSM1495/CBS144.50/IMI039719)OX=759272GN=CTHT_0005590PE=3SV=1	43807	490640	673990	417480	442550	96231	1981600	1509800	218710	0	0	0	0	80271	470810	87597	420790	0	174560	22121	1572900	0	517790	272370	0	787950	497870	0	0	0	0	0	0	333150	982390	2431600	155020	0	8319700	35619000	0	148110	275820	0	0	0	413350	248520	0
tr|G0S502|G0S502_CHATDUncharacterizedproteinOS=Chaetomiumthermophilum(strainDSM1495/CBS144.50/IMI039719)OX=759272GN=CTHT_0023600PE=4SV=1	0	0	0	0	0	0	0	0	0	0	0	0	0	0	0	0	0	0	0	0	0	0	0	0	0	0	0	0	0	0	0	0	827770	983570	977520	0	189830	0	0	0	0	0	0	0	0	0	0	0	0
tr|G0S3H4|G0S3H4_CHATDUncharacterizedproteinOS=Chaetomiumthermophilum(strainDSM1495/CBS144.50/IMI039719)OX=759272GN=CTHT_0021050PE=4SV=1	0	0	0	0	0	0	0	0	0	0	0	0	0	0	0	0	0	0	0	0	0	0	0	52620	0	0	0	0	0	0	0	0	312010	936200	974950	872280	337970	0	0	0	0	0	0	0	0	0	0	0	0
tr|G0RZC0|G0RZC0_CHATDT-complexprotein1subunitgammaOS=Chaetomiumthermophilum(strainDSM1495/CBS144.50/IMI039719)OX=759272GN=CTHT_0002430PE=3SV=1	0	122830	1102900	1776900	3674800	4465600	6743400	8866800	26299000	6469000	14183000	11947000	11302000	3585600	8095500	3741700	9673700	31670000	18296000	19829000	22604000	19398000	9899700	9380300	4960900	4897900	4639700	3290500	1770200	1031000	830100	1704700	1030900	955470	968590	1436700	2177700	4534800	25198000	7435900	38041	93478	352980	83386	579710	521170	1659100	1540500	2726000
tr|G0S5S4|G0S5S4_CHATDUncharacterizedproteinOS=Chaetomiumthermophilum(strainDSM1495/CBS144.50/IMI039719)OX=759272GN=CTHT_0033440PE=3SV=1	0	0	0	0	0	0	0	0	0	0	0	0	0	0	0	0	0	0	0	0	0	0	0	0	0	0	0	0	0	0	0	0	0	0	959240	1143900	922990	0	1968300	255520	0	0	57841	171140	138760	172020	270590	514070	1130100
tr|G0SAK6|G0SAK6_CHATDERF-3OS=Chaetomiumthermophilum(strainDSM1495/CBS144.50/IMI039719)OX=759272GN=CTHT_0042620PE=3SV=1	0	20619	0	0	0	0	0	0	0	0	0	0	0	0	0	0	0	0	0	0	0	0	0	0	220790	0	0	0	211690	0	126020	168060	151920	272570	955820	1267200	517070	721010	1219100	365420	0	0	0	0	0	0	0	0	0
tr|G0SG31|G0SG31_CHATD5_nucleotid_Cdomain-containingproteinOS=Chaetomiumthermophilum(strainDSM1495/CBS144.50/IMI039719)OX=759272GN=CTHT_0064850PE=3SV=1	0	0	0	0	0	0	0	0	0	0	0	0	0	0	0	0	0	0	0	0	0	0	0	12333	0	0	0	0	0	0	0	46213	104100	591370	952840	693870	321100	65418	0	30279	0	0	0	0	0	0	0	0	0
tr|G0RYM7|G0RYM7_CHATDMitochondrialubiquinol-cytochrome-Creductasecomplexcoreprotein2-likeproteinOS=Chaetomiumthermophilum(strainDSM1495/CBS144.50/IMI039719)OX=759272GN=CTHT_0007240PE=3SV=1	98297	298520	4356600	4421900	4366100	3446600	3094800	1361400	3441100	172310	775840	502600	468640	0	149620	158820	398090	1234700	216880	72649	149620	47240	201730	77980	0	401660	199960	223350	257470	105550	0	0	355700	1423300	941550	1243300	18995000	46325000	201980000	42761000	80597	415920	1639600	926400	1432900	1085300	2029100	2602900	3367200
tr|G0SC54|G0SC54_CHATDAdenylyltransferaseandsulfurtransferaseuba4OS=Chaetomiumthermophilum(strainDSM1495/CBS144.50/IMI039719)OX=759272GN=uba4PE=1SV=1	0	0	0	0	0	0	0	0	542710	0	0	0	133680	0	69097	22404	80722	1053400	46668	86698	207750	194500	509480	362440	395740	535890	656440	473590	628350	289160	496600	547440	190250	324870	935820	280180	376950	591360	1478600	439660	0	0	0	0	0	0	0	0	0
tr|G0SB24|G0SB24_CHATDUncharacterizedproteinOS=Chaetomiumthermophilum(strainDSM1495/CBS144.50/IMI039719)OX=759272GN=CTHT_0048630PE=4SV=1	0	0	0	0	0	0	0	0	0	0	0	0	0	0	0	0	0	0	0	0	0	0	0	0	0	0	0	0	0	0	0	0	93940	523800	933940	828900	447890	208530	146370	29760	0	0	0	0	0	0	0	0	0
tr|G0S2Z7|G0S2Z7_CHATDEukaryotictranslationinitiationfactor3subunitKOS=Chaetomiumthermophilum(strainDSM1495/CBS144.50/IMI039719)OX=759272GN=CTHT_0019100PE=3SV=1	27426	45708	656110	801830	805690	763670	1471200	1100200	1035400	0	455150	243110	253340	37216	0	0	0	0	0	0	0	0	0	0	0	0	0	0	0	0	0	0	195170	335170	928000	822390	1851700	615560	2699000	551740	11647	161380	396370	606500	1816400	1938100	4638300	8832200	11261000
tr|G0SGG8|G0SGG8_CHATDMitochondrialpresequenceproteaseOS=Chaetomiumthermophilum(strainDSM1495/CBS144.50/IMI039719)OX=759272GN=CTHT_0066280PE=3SV=1	0	0	9949	0	0	0	0	12720	0	0	0	0	10020	67093	19224	0	0	51111	31044	61882	30410	40603	17419	0	16634	0	0	33517	44917	0	19486	546660	1932800	2081300	920610	1152700	1334900	2675100	20920000	8234900	0	0	0	0	0	0	18795	13807	31278
tr|G0RY53|G0RY53_CHATDPost-SETdomain-containingproteinOS=Chaetomiumthermophilum(strainDSM1495/CBS144.50/IMI039719)OX=759272GN=CTHT_0005460PE=4SV=1	0	0	53812	0	1114100	1175200	62786	0	0	0	0	0	0	0	0	0	0	0	0	0	0	0	0	0	0	0	0	0	0	0	0	0	194690	400270	915350	2875600	11386000	5835400	3323400	2259400	0	0	0	0	0	0	111430	0	0
CON__ENSEMBL:ENSBTAP00000037665	0	0	0	0	0	0	0	0	0	0	0	0	0	0	0	0	0	0	0	0	0	0	0	0	0	0	0	0	0	0	0	0	0	0	0	0	0	0	0	0	0	0	0	0	0	0	0	0	0
CON__O76013;CON__Q14532;CON__A2AB72;CON__O76015;CON__O76014	3328200	0	0	0	0	0	0	0	0	0	0	0	0	0	0	0	0	0	0	0	0	0	0	0	0	0	0	0	0	0	0	0	0	0	0	0	0	0	0	0	0	0	0	0	0	0	0	0	0
CON__P00761	229190	2884000	41959000	50533000	74784000	66957000	68873000	90383000	138170000	61129000	131230000	111560000	31159000	24289000	63086000	21533000	21706000	33724000	2641700	4402500	4434400	5084300	16208000	8853500	12318000	63285000	25697000	47931000	34440000	18174000	25443000	54352000	70804000	111490000	130690000	143770000	89832000	82423000	229100000	73850000	13536000	6830300	39037000	34211000	60561000	34290000	106480000	173760000	169960000
CON__P02533;CON__P19001;CON__Q61782	46239	157050	163720	132420	92100	108060	314600	4634500	884780	818460	336780	228810	0	81072	0	378840	310550	171060	145660	13025	126070	87939	0	436090	29528	46369	343060	0	0	0	0	0	0	0	0	154920	0	0	169730	0	716090	197430	946800	393230	352980	369120	5800300	100930	247560
CON__P02538;CON__P48668;CON__O95678;CON__P07744;CON__H-INV:HIT000016045;CON__Q7RTS7;CON__Q32MB2;CON__P19013;CON__Q14CN4-1;CON__Q3SY84	1064900	56813	44103	0	44355	0	76270	4506000	0	0	27118	51863	0	0	130100	23076	0	82468	0	0	22245	0	0	196230	0	0	135160	0	0	0	0	0	0	0	0	55449	0	1131400	0	69946	1073000	78716	163310	196920	192490	130990	4926700	0	0
CON__P04259	0	0	0	0	0	0	0	270120	0	0	0	0	0	0	0	0	0	0	0	0	0	0	0	0	0	0	0	0	0	0	0	0	0	0	0	0	0	0	0	0	29826	0	0	0	0	0	0	0	0
CON__P07477	0	0	0	0	226440	251180	449670	522490	1332800	0	0	0	0	0	0	0	0	0	0	0	0	0	305480	210020	95563	854090	631850	1308500	642990	490040	505290	1562700	1125600	1251900	1688100	1167500	955200	860220	7776400	1065900	0	0	0	0	0	0	0	0	0
CON__P08779	0	32280	0	0	0	0	40067	672640	0	0	0	0	0	20804	0	28142	18125	0	0	95869	0	0	0	99881	0	0	200660	0	0	0	0	0	0	102540	0	0	0	0	97987	0	27427	11218	93710	132980	0	53486	2174600	0	0
CON__P13647	15098	75205	72058	91844	0	0	0	859530	0	70031	0	0	0	0	0	0	90390	0	0	0	69349	0	86293	54061	0	0	44993	0	46732	78045	0	106550	0	0	0	0	0	0	0	106750	620560	99150	303540	13588	215350	280890	422350	0	263080
CON__Q04695;CON__Q9QWL7;CON__P08727	0	0	0	0	0	1850000	0	946340	648880	0	242840	48351	0	0	0	0	0	0	0	0	0	0	0	0	65370	0	0	0	0	0	0	0	0	0	0	0	0	0	0	0	35753	13009	0	48122	0	91686	1345400	0	78086
CON__Q14525;CON__Q9UE12;CON__Q15323;CON__A2A5Y0;CON__REFSEQ:XP_986630	1679600	0	0	0	0	0	0	0	0	0	0	0	0	0	0	0	0	51122	17389	32511	167470	14608	0	0	0	0	0	0	82929	0	55879	1156900	1596300	1612400	0	1298900	0	0	0	0	0	0	0	0	0	0	0	0	0
CON__Q5XQN5;CON__Q922U2	0	0	0	0	0	0	0	0	187870	40436	105030	0	0	33027	0	0	40816	0	0	0	0	0	0	0	0	0	0	0	0	0	0	0	0	0	0	0	0	0	0	0	0	0	0	0	0	18319	22626	133400	145830
CON__Q6IFX2	0	0	0	0	0	0	0	0	0	0	0	0	0	0	0	0	0	0	0	0	0	0	0	0	0	0	0	0	0	0	0	0	0	0	0	0	0	0	0	0	0	0	0	0	0	0	0	0	0
CON__Q6NT21;CON__O43790;CON__P78385;CON__Q14533;CON__Q61726	10810000	62676	0	0	0	13358000	12878000	0	66902	0	0	0	0	0	69067	91461	156200	597040	320890	131270	312630	215510	0	0	0	0	97576	208880	0	0	0	0	0	0	1130000	0	0	0	1457300	226670	0	0	0	0	484960	217220	0	6766000	0
CON__Q8N1N4-2;CON__Q7RTT2	0	0	0	0	0	0	0	0	0	0	0	0	0	0	0	0	0	0	0	0	0	0	0	0	0	0	0	0	0	0	0	0	0	0	0	0	0	0	0	0	0	0	0	0	0	0	0	0	0
CON__Q9BYR9	2505100	0	0	0	0	0	0	0	0	0	0	0	0	0	0	0	0	0	0	0	0	0	0	0	0	0	0	0	0	0	0	0	0	0	0	0	0	0	0	0	0	0	0	0	0	0	0	0	0
tr|G0RXV1|G0RXV1_CHATDGlutamyl-tRNA(Gln)amidotransferasesubunitB,mitochondrialOS=Chaetomiumthermophilum(strainDSM1495/CBS144.50/IMI039719)OX=759272GN=CTHT_0000490PE=3SV=1;REV__tr|G0SES6|G0SES6_CHATDPutativeATP-bindingcassette(ABC)transporterproteinOS=Chaetomiumthermophilum(strainDSM1495/CBS144.50/IMI039719)OX=759272GN=CTHT_0059550PE=4SV=1	0	15910	0	0	0	0	0	0	0	0	0	54583	0	0	0	0	0	0	0	0	0	0	0	45203	0	0	0	0	0	0	0	0	182560	486130	914000	601990	327880	200850	376610	88913	0	0	0	0	0	0	0	0	0
tr|G0RZ35|G0RZ35_CHATDPutativeubiquitinfusiondegradationproteinOS=Chaetomiumthermophilum(strainDSM1495/CBS144.50/IMI039719)OX=759272GN=CTHT_0001560PE=3SV=1	0	0	14625	22141	0	21711	10704	0	106780	49340	0	0	0	0	0	0	0	0	0	45815	1631300	4535000	3818700	3452800	499910	526040	168330	314660	172990	436740	441120	1118400	1182700	1389100	907200	384530	261980	0	485570	25203	0	0	0	0	0	0	0	0	34649
tr|G0SCX1|G0SCX1_CHATDClassIunconventionalmyosinOS=Chaetomiumthermophilum(strainDSM1495/CBS144.50/IMI039719)OX=759272GN=CTHT_0058670PE=3SV=1	0	14433	96001	40914	81811	57449	49409	14056	0	0	0	14824	0	0	0	0	0	0	0	0	22559	15079	0	0	0	35425	75735	546840	2649800	1869900	2518600	3537400	2898100	1623300	903910	712260	148320	10798	290130	0	0	0	0	0	0	0	13492	0	0
tr|G0S1Y0|G0S1Y0_CHATDPutativecalciumionbindingproteinOS=Chaetomiumthermophilum(strainDSM1495/CBS144.50/IMI039719)OX=759272GN=CTHT_0015240PE=4SV=1	0	13205	24321	22880	12779	10289	0	99109	0	65416	0	150600	582880	554330	2617500	2459100	5757700	9589100	1615100	2338500	1116800	916270	648070	419380	123800	343920	515880	465330	374540	28919	60267	87643	505670	585920	902320	528970	280040	296470	435150	27984	56404	47874	27340	22196	7922	10246	33469	17074	59359
tr|G0S1S4|G0S1S4_CHATDRibosomalproteins27-likeproteinOS=Chaetomiumthermophilum(strainDSM1495/CBS144.50/IMI039719)OX=759272GN=CTHT_0014630PE=1SV=1	128310	3280200	8587500	20811000	35885000	54704000	89137000	117590000	346560000	158870000	286940000	295610000	315960000	113690000	292740000	130930000	221040000	365220000	65105000	25874000	16350000	10059000	3654500	3280900	850300	0	0	0	0	0	0	0	0	907060	887450	1006500	0	0	0	0	204430	613380	5225800	13963000	46429000	50216000	155720000	294180000	432910000
tr|G0S7T6|G0S7T6_CHATDUncharacterizedproteinOS=Chaetomiumthermophilum(strainDSM1495/CBS144.50/IMI039719)OX=759272GN=CTHT_0028760PE=4SV=1	0	0	0	0	0	0	0	0	0	0	0	0	0	0	0	0	0	0	0	0	0	0	0	0	0	0	0	0	0	0	0	86221	323520	684440	885780	969410	1359500	428090	911490	0	0	0	0	0	0	0	0	0	0
tr|G0SBR1|G0SBR1_CHATD26Sproteaseregulatorysubunit7-likeproteinOS=Chaetomiumthermophilum(strainDSM1495/CBS144.50/IMI039719)OX=759272GN=CTHT_0054470PE=3SV=1	0	92248	927740	1799900	3080500	3592500	2977600	2458300	7567700	1232200	3565600	6913200	6440700	4592100	10642000	6586500	16792000	29603000	6663000	3480000	1986300	792880	476070	444450	80552	91439	0	0	238680	0	30088	711220	1900800	1833100	877920	804770	0	0	0	20598	0	0	64287	27224	132370	679350	970050	1364000	1500100
tr|G0S3X5|G0S3X5_CHATDDNAreplicationlicensingfactorMCM6OS=Chaetomiumthermophilum(strainDSM1495/CBS144.50/IMI039719)OX=759272GN=CTHT_0039220PE=3SV=1	0	0	0	0	0	81613	0	56930	212360	55451	0	0	63327	0	25197	0	0	0	0	0	0	0	0	0	0	0	0	0	0	0	0	0	0	139670	874800	1809300	2048600	1039500	2565000	608810	0	0	62058	0	0	0	0	101340	238400
tr|G0S1V9|G0S1V9_CHATDPutativeankyrinrepeatproteinOS=Chaetomiumthermophilum(strainDSM1495/CBS144.50/IMI039719)OX=759272GN=CTHT_0015010PE=4SV=1	0	0	0	0	0	0	0	0	0	0	0	0	0	0	0	0	0	0	0	0	0	0	0	0	0	0	0	361560	1482900	1024400	1695800	2746100	1836600	1586200	874360	341570	98298	0	474610	0	12260	0	0	0	0	82774	0	0	0
tr|G0RXS5|G0RXS5_CHATDCCT-betaOS=Chaetomiumthermophilum(strainDSM1495/CBS144.50/IMI039719)OX=759272GN=CTHT_0000220PE=3SV=1	14374	88073	1165300	1844000	3282300	2832500	4349800	6701000	23946000	3699200	12611000	14584000	9272000	3673300	5737900	3189200	11050000	22199000	13286000	17142000	14423000	20462000	16321000	11845000	4233800	3409600	2870900	4678200	3176500	1118300	1208800	1273200	778060	1192400	871060	536300	2610200	2282400	23819000	9138000	31813	151820	950130	598380	1475600	1132900	753930	2035100	3199100
tr|G0S404|G0S404_CHATDBeta-glucosidase-likeproteinOS=Chaetomiumthermophilum(strainDSM1495/CBS144.50/IMI039719)OX=759272GN=CTHT_0022080PE=3SV=1	0	0	0	0	0	0	0	0	0	0	0	0	0	0	0	0	0	0	0	0	0	0	0	0	0	0	0	0	0	0	0	21692	237160	678470	867370	499830	323280	81838	527480	0	0	0	0	0	0	0	0	0	0
tr|G0SG70|G0SG70_CHATDSmallnuclearribonucleoproteinSmD3OS=Chaetomiumthermophilum(strainDSM1495/CBS144.50/IMI039719)OX=759272GN=CTHT_0065260PE=3SV=1	0	53300	113630	154280	128730	517400	391810	551260	0	0	0	516570	356750	92406	552430	25563	294260	894040	212370	430740	516630	259740	425690	426760	500510	1187000	1694500	2152300	477220	1210400	1605300	993700	1037900	1108900	858920	655490	735610	463680	5649100	906280	0	0	84485	57741	573010	113770	1000300	1230600	1140800
tr|G0SF78|G0SF78_CHATDCystathioninegamma-lyase-likeproteinOS=Chaetomiumthermophilum(strainDSM1495/CBS144.50/IMI039719)OX=759272GN=CTHT_0061090PE=3SV=1	73289	24222	120290	159040	0	0	80547	0	161720	0	0	0	0	0	0	24889	0	137580	137330	121450	101560	0	0	0	0	0	0	0	0	0	0	0	72470	214970	858860	12175000	30997000	34516000	112290000	19307000	0	0	0	0	0	240810	0	0	0
tr|G0S583|G0S583_CHATDUncharacterizedproteinOS=Chaetomiumthermophilum(strainDSM1495/CBS144.50/IMI039719)OX=759272GN=CTHT_0032600PE=1SV=1	0	0	22116	13220	25188	72316	42943	64935	58124	34295	26472	145310	159150	203290	1110500	2098200	10262000	32252000	16320000	13565000	10467000	8104000	6841100	4563900	3976500	12697000	8793300	9380500	6092400	2879400	3023200	3502500	2299900	1213400	844480	290850	228990	79184	732050	197140	22171	16337	12159	3575	25954	60701	41050	34642	43103
tr|G0SBQ4|G0SBQ4_CHATDATPsynthaseF1subunitepsilonOS=Chaetomiumthermophilum(strainDSM1495/CBS144.50/IMI039719)OX=759272GN=CTHT_0054400PE=3SV=1	0	0	0	0	242350	339930	0	0	0	767780	2685700	4555400	5204300	1698400	3575600	3541800	777310	0	0	0	0	0	0	0	0	0	0	0	0	0	0	0	0	1076200	843610	0	0	0	0	0	0	26420	0	197400	225160	194090	527840	0	0
tr|G0S2Z9|G0S2Z9_CHATDUncharacterizedproteinOS=Chaetomiumthermophilum(strainDSM1495/CBS144.50/IMI039719)OX=759272GN=CTHT_0019120PE=3SV=1	33418	282370	1455700	1099900	2051400	2549200	4590300	6588200	21740000	5210900	11364000	12574000	9853600	3899600	5190900	4065000	7843400	23040000	11781000	10236000	13049000	10632000	10597000	7661300	2612000	5592900	3868500	4260800	4069100	1615400	535330	1028400	662590	146130	835320	971650	1575700	3005200	15470000	4394200	11820	19610	292600	318710	917720	483680	639570	1387900	2945300
tr|G0S8U1|G0S8U1_CHATDNADH-ubiquinoneoxidoreductase30.4kDasubunit-likeproteinOS=Chaetomiumthermophilum(strainDSM1495/CBS144.50/IMI039719)OX=759272GN=CTHT_0043400PE=3SV=1	0	43195	493980	540180	105650	841620	89736	593620	812770	0	0	32203	0	0	0	97543	0	530800	0	0	0	0	0	0	0	0	0	0	0	0	0	0	0	409630	828850	2195700	4909600	3647700	2144400	327630	0	274610	537590	498180	378540	0	818290	2365200	2457500
tr|G0S9Y6|G0S9Y6_CHATDGlutamatecarboxypeptidase-likeproteinOS=Chaetomiumthermophilum(strainDSM1495/CBS144.50/IMI039719)OX=759272GN=CTHT_0040340PE=3SV=1	0	0	0	0	0	0	0	22650	0	0	0	0	0	13715	0	0	0	0	0	32060	52852	56194	184060	17289	61068	494650	255260	362390	0	1928600	1574800	3679400	2699100	1739200	826380	309010	110570	0	3726300	23099000	31558	0	37677	0	69471	0	0	0	88502
tr|G0SEP6|G0SEP6_CHATDImportinbeta-4subunit-likeproteinOS=Chaetomiumthermophilum(strainDSM1495/CBS144.50/IMI039719)OX=759272GN=CTHT_0064500PE=4SV=1	46676	14159	168550	120020	94752	79904	73292	0	0	0	0	0	74867	0	0	0	18626	33972	0	0	0	0	10420	0	0	0	0	0	21625	0	0	26399	180880	276900	813060	650000	1049400	1447600	13632000	5275700	96652	81543	366520	228140	462340	485530	1014300	998880	1290100
tr|G0S102|G0S102_CHATDValyl-tRNAsynthetaseOS=Chaetomiumthermophilum(strainDSM1495/CBS144.50/IMI039719)OX=759272GN=CTHT_0011860PE=3SV=1	0	24496	3041500	1313400	1022900	726140	1857900	754450	138610	1633400	1627900	450170	336510	89607	234700	0	264370	219740	155860	380090	106250	120230	0	71002	0	10194	23026	0	0	0	72143	37421	742920	698640	793120	1343000	23894000	42822000	148460000	40273000	0	844080	881510	6753	1889100	2336200	3354000	3697000	3028200
tr|G0RZQ0|G0RZQ0_CHATD26SproteasesubunitRPT4(26SproteasesubunitSUG2)-likeproteinOS=Chaetomiumthermophilum(strainDSM1495/CBS144.50/IMI039719)OX=759272GN=CTHT_0003750PE=3SV=1	0	113730	2151900	2247700	1918700	2381200	2570700	1906200	7648700	1259300	4322300	8128400	10929000	4785200	14138000	12426000	18815000	26005000	8294600	3680000	1575600	1070100	3175700	616230	1011700	89942	48483	125810	41415	0	32527	0	0	12557000	789940	320850	220640	162570	95796	0	0	435080	14681	28508	1252900	364860	1053600	1370100	2023700
tr|G0SFM7|G0SFM7_CHATDPB1domain-containingproteinOS=Chaetomiumthermophilum(strainDSM1495/CBS144.50/IMI039719)OX=759272GN=CTHT_0071400PE=4SV=1	0	0	67058	134250	152250	278160	123260	0	0	0	0	0	0	0	0	0	0	0	0	0	1591700	1419500	0	0	0	17108000	0	0	0	0	0	0	0	730960	788570	630680	385100	288780	335260	46787	0	0	0	0	0	0	70077	0	0
tr|G0S5J3|G0S5J3_CHATDProteinHGH1homologOS=Chaetomiumthermophilum(strainDSM1495/CBS144.50/IMI039719)OX=759272GN=CTHT_0033160PE=3SV=1	0	0	0	0	0	0	0	701820	0	0	0	0	0	0	0	0	21562	616630	362370	439720	839370	927550	955460	552760	0	298140	0	298450	196450	0	181350	0	0	0	786590	530100	1042700	94423	157660	0	0	0	0	0	82621	0	0	0	0
tr|G0S542|G0S542_CHATD5-aminolevulinatesynthase,mitochondrialOS=Chaetomiumthermophilum(strainDSM1495/CBS144.50/IMI039719)OX=759272GN=CTHT_0024010PE=3SV=1	0	0	0	0	0	0	0	0	0	0	33125	0	0	0	0	0	0	0	0	0	118520	0	0	0	0	0	0	0	0	25706	0	40366	0	68126	782800	4367300	7550200	5732000	17470000	3286600	0	0	0	0	0	0	0	0	0
tr|G0S266|G0S266_CHATDCalcium/calmodulindependentproteinkinase-likeproteinOS=Chaetomiumthermophilum(strainDSM1495/CBS144.50/IMI039719)OX=759272GN=CTHT_0016150PE=3SV=1	0	0	0	0	0	0	79239	71233	0	0	0	0	0	0	0	0	0	42369	0	0	0	0	49304	32374	50966	216990	151490	422290	229780	120650	149960	120780	0	0	781600	852200	290600	312030	2009900	0	0	0	0	0	0	0	0	0	0
tr|G0S8N9|G0S8N9_CHATDUncharacterizedproteinOS=Chaetomiumthermophilum(strainDSM1495/CBS144.50/IMI039719)OX=759272GN=CTHT_0038800PE=4SV=1	0	0	0	0	0	0	0	0	0	0	0	0	0	0	0	0	0	0	0	0	0	0	0	0	0	0	0	0	426570	558680	215280	1676500	1103800	1111900	779270	581490	0	0	0	0	0	0	10154	0	0	0	0	0	0
tr|G0SGW5|G0SGW5_CHATDClathrinlightchainOS=Chaetomiumthermophilum(strainDSM1495/CBS144.50/IMI039719)OX=759272GN=CTHT_0067810PE=3SV=1	0	47478	1611700	2605400	1563500	0	2167300	10030000	36886000	5716000	13617000	9543300	4599500	958070	330990	0	0	0	53055	0	0	0	0	0	0	0	0	0	0	0	101050	384180	1929000	0	776070	0	954530	1462700	525500	0	0	787410	931180	1180300	3759100	3573900	3672400	3767000	2812300
tr|G0SGS6|G0SGS6_CHATDCu/Znsuperoxidedismutase-likeproteinOS=Chaetomiumthermophilum(strainDSM1495/CBS144.50/IMI039719)OX=759272GN=CTHT_0067400PE=4SV=1	0	0	0	0	0	0	0	0	0	0	0	0	0	0	0	0	0	0	0	0	0	0	0	0	0	0	0	0	0	0	0	0	79897	421760	773130	953650	435310	285440	900330	643590	0	0	0	0	0	0	0	0	0
tr|G0S8A7|G0S8A7_CHATDProteinSSH4OS=Chaetomiumthermophilum(strainDSM1495/CBS144.50/IMI039719)OX=759272GN=CTHT_0038150PE=3SV=1	0	0	0	0	0	0	0	0	0	0	0	0	0	0	0	0	0	0	0	0	0	0	0	0	0	0	0	0	105000	164020	629360	1985800	1276500	1135200	771480	156230	93129	0	0	0	0	0	0	0	0	0	0	0	0
tr|G0S9W9|G0S9W9_CHATDArginosuccinaseOS=Chaetomiumthermophilum(strainDSM1495/CBS144.50/IMI039719)OX=759272GN=CTHT_0047460PE=3SV=1	0	16637	0	86507	0	0	52544	0	96339	0	0	16725	0	0	0	0	73171	307980	41671	42359	188460	258980	557010	130990	939090	702310	1959600	1468300	352700	695210	399540	343230	339480	22928000	757100	7473200	51919000	102020000	327520000	69196000	81367	0	83887	0	0	110280	0	0	0
tr|G0SH60|G0SH60_CHATD26Sproteaseregulatorysubunit4-likeproteinOS=Chaetomiumthermophilum(strainDSM1495/CBS144.50/IMI039719)OX=759272GN=CTHT_0068820PE=3SV=1	17449	89540	1231200	2337300	3153100	3968400	4076900	3090300	8504000	1726400	4735100	6291400	8780700	4244300	14420000	10456000	23155000	39992000	5855400	3738400	2575400	1101900	126120	417410	45363	0	18662	0	0	132030	141650	1288100	1798200	3258800	754710	769620	106010	0	0	35187	0	0	91886	135260	485570	505590	705620	939510	1822400
tr|G0RYX9|G0RYX9_CHATDPutativeironsulfurassemblyproteinOS=Chaetomiumthermophilum(strainDSM1495/CBS144.50/IMI039719)OX=759272GN=CTHT_0000960PE=4SV=1	0	0	0	0	0	0	0	0	0	0	0	0	0	0	0	0	0	0	0	0	0	0	0	0	0	0	0	0	0	0	0	0	0	246780	751670	1410900	1680400	912420	2730900	408680	0	0	0	0	0	0	0	0	0
tr|G0S9T2|G0S9T2_CHATDSerinehydroxymethyltransferaseOS=Chaetomiumthermophilum(strainDSM1495/CBS144.50/IMI039719)OX=759272GN=CTHT_0047070PE=3SV=1	0	0	0	0	0	0	0	0	0	0	0	0	0	0	0	0	0	0	0	0	0	0	0	0	0	0	0	0	0	0	0	0	398960	663370	746980	10722000	34958000	35750000	127940000	28863000	0	0	0	0	0	28626	0	0	0
tr|G0RZX9|G0RZX9_CHATDPutativeheatshockproteinOS=Chaetomiumthermophilum(strainDSM1495/CBS144.50/IMI039719)OX=759272GN=CTHT_0008010PE=1SV=1	0	11536	156810	41187	55241	196710	92058	35332	1340400	357130	351010	1202800	2098500	1008100	2708200	1768400	4161400	6636200	1975600	1695300	1918800	2892400	8637200	3217900	5041400	16387000	6633900	9016800	3124300	1341800	1141100	706480	196700	397730	744690	515330	610190	624990	2556600	3790500	0	0	18194	44413	417600	1035100	7628900	22355000	26950000
tr|G0S0N9|G0S0N9_CHATDUncharacterizedproteinOS=Chaetomiumthermophilum(strainDSM1495/CBS144.50/IMI039719)OX=759272GN=CTHT_0010700PE=3SV=1	0	0	19366	20832	13116	0	0	0	0	0	90568	0	0	0	0	0	0	0	0	0	0	0	0	0	0	0	0	0	0	0	0	0	108860	195170	738900	2084700	2664100	2036200	5929900	887260	0	0	0	0	0	0	0	0	0
tr|G0S7J4|G0S7J4_CHATDPutativeglycogeninproteinOS=Chaetomiumthermophilum(strainDSM1495/CBS144.50/IMI039719)OX=759272GN=CTHT_0028360PE=4SV=1	0	0	0	0	0	68090	237880	448700	2210900	163600	777230	1258000	711750	171420	167820	304010	1052000	1226000	231970	504770	32714	21110	0	56480	0	274270	0	372640	214420	0	61187	74113	0	378560	734460	694550	760650	395670	1104700	1014300	0	0	0	0	44312	19261	128870	136890	31924
tr|G0SCX4|G0SCX4_CHATDImportinN-terminaldomain-containingproteinOS=Chaetomiumthermophilum(strainDSM1495/CBS144.50/IMI039719)OX=759272GN=CTHT_0058700PE=4SV=1	0	44731	38430	107150	75465	102800	41422	0	0	0	0	0	0	24690	0	0	82292	76947	5068	39037	17959	0	0	62333	12848	0	0	15373	25982	0	96343	44310	227710	456450	734330	2937600	4966200	3234900	9776900	1102600	0	0	0	19542	0	27457	18861	26490	0
tr|G0S7T3|G0S7T3_CHATDUncharacterizedproteinOS=Chaetomiumthermophilum(strainDSM1495/CBS144.50/IMI039719)OX=759272GN=CTHT_0028730PE=1SV=1	0	15366	267950	0	0	0	0	237240	143060	0	0	0	0	0	0	0	44556	0	0	0	0	154950	336310	56485	250280	1151900	871050	1591900	1725200	946790	4576100	0	1540200	1140900	728650	816960	0	117480	426050	0	0	157290	350200	398670	298310	248600	136290	147890	349500
tr|G0S6V4|G0S6V4_CHATD60SribosomalproteinL32-likeproteinOS=Chaetomiumthermophilum(strainDSM1495/CBS144.50/IMI039719)OX=759272GN=CTHT_0027000PE=3SV=1	0	1212300	4841000	8713500	14820000	28931000	54157000	70353000	142660000	49050000	152010000	127380000	97158000	21044000	41663000	15977000	16140000	16450000	1856100	838470	594620	144140	0	129450	0	0	444090	0	0	0	351850	0	0	0	727690	0	155760	0	0	0	0	16179	766200	2397500	9553400	9186200	67417000	186690000	312870000
tr|G0SDS4|G0SDS4_CHATDUncharacterizedproteinOS=Chaetomiumthermophilum(strainDSM1495/CBS144.50/IMI039719)OX=759272GN=CTHT_0052810PE=4SV=1	0	80849	347550	495340	231070	153060	0	0	0	0	0	0	0	0	0	0	0	0	0	0	0	0	0	0	0	0	0	0	0	0	0	0	0	0	725440	0	0	0	0	0	0	62999	380000	131750	57891	45811	0	74880	0
tr|G0SCN4|G0SCN4_CHATDUncharacterizedproteinOS=Chaetomiumthermophilum(strainDSM1495/CBS144.50/IMI039719)OX=759272GN=CTHT_0057850PE=3SV=1	0	0	0	0	0	0	0	0	0	0	0	0	0	0	0	0	0	0	0	0	0	0	0	0	0	0	0	0	0	0	0	0	0	0	720600	1717400	5334600	1821400	11751000	2252400	0	0	0	0	0	0	0	0	0
tr|G0S6U7|G0S6U7_CHATDEukaryotictranslationinitiationfactor3subunitLOS=Chaetomiumthermophilum(strainDSM1495/CBS144.50/IMI039719)OX=759272GN=CTHT_0026930PE=3SV=1	0	143830	1560000	1606800	2594900	2392900	1861100	1569500	2327400	0	858820	423000	0	0	0	0	0	0	0	0	0	0	0	15883	0	0	0	1317600	923250	24545	0	196740	56113	217950	715340	568240	1169100	833170	1886500	0	109640	483550	1950600	2679400	3187200	8092900	14388000	13699000	17483000
tr|G0S5W8|G0S5W8_CHATDLysMdomain-containingproteinOS=Chaetomiumthermophilum(strainDSM1495/CBS144.50/IMI039719)OX=759272GN=CTHT_0025200PE=4SV=1	88692	1056900	6341400	7988700	8924600	7478400	5395400	2820200	2796000	1070600	0	1614900	970920	0	315060	29195	0	0	81168	41034	94415	0	0	0	0	0	0	0	0	0	300480	0	250530	0	713870	0	0	0	0	0	33214	195990	2057700	1763500	2877200	1989600	2479100	2375900	1656200
tr|G0SD74|G0SD74_CHATDChromatinassemblyfactor1-likeproteinOS=Chaetomiumthermophilum(strainDSM1495/CBS144.50/IMI039719)OX=759272GN=CTHT_0059200PE=4SV=1	0	0	0	0	0	0	0	0	0	0	0	0	0	0	0	0	0	0	0	0	0	0	0	0	0	0	0	0	0	0	0	143220	435930	685360	710580	284930	309700	0	0	0	0	0	0	0	0	0	0	0	0
tr|G0S3F1|G0S3F1_CHATDtRNA(adenine(58)-N(1))-methyltransferasenon-catalyticsubunitTRM6OS=Chaetomiumthermophilum(strainDSM1495/CBS144.50/IMI039719)OX=759272GN=CTHT_0020790PE=3SV=1	0	0	0	0	0	0	117660	73898	0	85665	439240	220250	0	0	175990	0	49147	0	0	0	0	0	0	0	0	0	0	0	4477100	3431500	4909200	7727200	4002500	1927100	705710	192670	0	0	0	0	0	0	0	0	0	0	0	0	0
tr|G0S6Z8|G0S6Z8_CHATDKinaseOS=Chaetomiumthermophilum(strainDSM1495/CBS144.50/IMI039719)OX=759272GN=CTHT_0035620PE=3SV=1	0	22987	27333	0	55021	0	0	0	0	0	0	0	0	0	54609	0	0	0	0	0	0	0	223780	0	0	0	0	0	0	0	0	0	0	0	704860	515370	1757700	1742600	2112600	1600400	0	0	0	0	0	0	0	0	0
tr|G0S5W2|G0S5W2_CHATDNEDD8-activatingenzymeE1regulatorysubunitOS=Chaetomiumthermophilum(strainDSM1495/CBS144.50/IMI039719)OX=759272GN=CTHT_0033830PE=3SV=1	0	0	0	0	0	0	0	0	38619	0	0	0	0	0	0	0	0	71868	0	0	17800	0	0	0	0	0	0	0	0	0	0	0	1933400	1148400	698760	337560	142440	0	2185300	2759700	0	0	0	0	0	0	0	0	0
tr|G0S9U0|G0S9U0_CHATDPutativeguaninenucleotide-bindingproteinOS=Chaetomiumthermophilum(strainDSM1495/CBS144.50/IMI039719)OX=759272GN=CTHT_0047160PE=3SV=1	12853	1065700	4946300	8715300	13587000	18647000	30992000	44990000	112340000	59997000	125370000	117800000	143550000	52405000	147050000	72418000	110730000	160000000	29593000	12215000	8814600	5233800	1955700	2764800	856010	6039700	4914800	6800000	3467100	1685300	1279500	1312800	702290	759760	697970	491450	157450	258680	225100	411850	21111	132400	1618900	3141100	14534000	21447000	75551000	161770000	190940000
tr|G0S589|G0S589_CHATDDASHcomplexsubunitDAD4OS=Chaetomiumthermophilum(strainDSM1495/CBS144.50/IMI039719)OX=759272GN=CTHT_0032660PE=1SV=1	0	0	0	0	11722	0	0	0	0	0	0	76001	64918	0	0	0	0	0	0	0	0	0	0	0	0	0	0	0	0	0	0	0	0	0	690590	1075900	732610	378320	707000	68489	0	0	13384	0	0	0	0	21324	0
tr|G0SBN2|G0SBN2_CHATDUncharacterizedproteinOS=Chaetomiumthermophilum(strainDSM1495/CBS144.50/IMI039719)OX=759272GN=CTHT_0054180PE=4SV=1	0	0	32361	24905	48155	54314	32666	0	0	0	0	0	0	0	16154	107310	182220	193580	75475	162770	1714100	3846900	2200700	2251400	976740	2448700	681370	206440	324140	714800	1097900	1342900	1639800	1148900	687550	359830	106770	0	903050	1514700	0	0	0	0	580220	0	292830	0	1509100
tr|G0S8Y4|G0S8Y4_CHATDUncharacterizedproteinOS=Chaetomiumthermophilum(strainDSM1495/CBS144.50/IMI039719)OX=759272GN=CTHT_0043870PE=1SV=1	0	102540	0	881410	1031500	960760	588680	290750	0	216760	0	0	0	0	0	0	0	138960	0	0	0	0	0	0	0	0	0	0	0	0	0	0	1100500	1000800	679830	820310	661320	704230	1559300	380560	35253	51974	235280	235990	490240	451530	557760	491770	502770
tr|G0SFW3|G0SFW3_CHATDPutativeUPF0619GPI-anchoredmembraneproteinOS=Chaetomiumthermophilum(strainDSM1495/CBS144.50/IMI039719)OX=759272GN=CTHT_0072360PE=4SV=1	87127	1651000	3266100	2700700	2331200	2062100	1661600	849230	1005800	0	0	310130	0	0	0	0	0	773200	0	84278	0	0	0	0	0	0	0	0	0	0	1087600	263470	0	1341300	676760	7103900	6825900	6911800	59762000	21380000	0	0	817540	201590	672520	484760	364930	882800	178570
tr|G0S1E5|G0S1E5_CHATDIsovaleryl-CoAdehydrogenase-likeproteinOS=Chaetomiumthermophilum(strainDSM1495/CBS144.50/IMI039719)OX=759272GN=CTHT_0013310PE=3SV=1	0	12985	72055	0	0	0	0	0	0	37774	0	303060	42039	0	0	52261	0	72151	0	0	0	0	70100	45490	95348	2481200	4644500	10226000	11359000	10965000	9187700	7718700	2728300	957520	675590	520220	6747600	62649000	354880000	122940000	0	0	14066	43668	0	0	0	0	0
tr|G0S5B6|G0S5B6_CHATDAldehydedehydrogenase[NAD(P)+]-likeproteinOS=Chaetomiumthermophilum(strainDSM1495/CBS144.50/IMI039719)OX=759272GN=CTHT_0024230PE=3SV=1	0	0	0	0	0	0	0	0	0	0	0	0	0	0	0	0	0	0	0	0	0	0	0	0	79063	236930	0	0	0	0	36371	0	114810	157290	666230	1173700	2645400	10796000	84443000	29016000	0	0	0	0	0	0	0	0	0
tr|G0SCG0|G0SCG0_CHATDNADH-ubiquinoneoxidoreductase49kDasubunit-likeproteinOS=Chaetomiumthermophilum(strainDSM1495/CBS144.50/IMI039719)OX=759272GN=CTHT_0057080PE=3SV=1	59107	25780	176890	692330	612030	246450	0	171060	0	0	0	0	0	0	0	0	46544	0	0	0	0	67815	0	0	0	351920	398010	472650	253870	0	0	0	0	0	663040	267150	2364200	208400	2030700	0	0	99349	53843	102180	0	122060	249420	0	434960
tr|G0SAH4|G0SAH4_CHATDClassEvacuolarprotein-sortingmachineryproteinHSE1OS=Chaetomiumthermophilum(strainDSM1495/CBS144.50/IMI039719)OX=759272GN=CTHT_0042300PE=3SV=1	0	0	0	14982	0	0	0	0	0	0	0	0	0	28175	0	0	0	125350	313770	505040	1271700	1630000	2154700	1231800	1996900	2584700	1734700	1706100	967580	692110	1066800	2298400	2494200	1003500	659570	117040	127450	0	0	0	0	0	0	0	0	0	0	43337	84514
tr|G0SFF4|G0SFF4_CHATDImportinN-terminaldomain-containingproteinOS=Chaetomiumthermophilum(strainDSM1495/CBS144.50/IMI039719)OX=759272GN=CTHT_0061850PE=3SV=1	0	16042	278840	250520	627110	578920	256410	131730	0	0	105500	0	0	0	19820	0	0	0	0	0	0	0	0	0	0	0	0	0	0	0	0	0	20917	70974	655510	1073900	1264700	1388200	4534200	1726500	39266	1125	35170	45765	141190	76785	134700	206180	95750
tr|G0SEJ0|G0SEJ0_CHATDPROTEASOME_ALPHA_1domain-containingproteinOS=Chaetomiumthermophilum(strainDSM1495/CBS144.50/IMI039719)OX=759272GN=CTHT_0063920PE=3SV=1	0	0	0	0	0	67176	0	0	0	0	0	1083200	1969200	993630	3457100	1048700	2461300	10376000	3847500	4177500	9250900	22209000	219690000	64499000	117080000	163000000	91563000	52952000	20818000	17238000	9865200	16570000	4797600	6739900	654670	0	0	1290700	0	0	0	0	0	0	0	0	0	1494900	47045
tr|G0SEB8|G0SEB8_CHATDFe-SclusterassemblyproteinDRE2OS=Chaetomiumthermophilum(strainDSM1495/CBS144.50/IMI039719)OX=759272GN=DRE2PE=3SV=1	0	0	0	0	0	0	0	0	0	0	0	0	0	0	0	0	0	0	0	0	96623	0	0	0	0	0	0	0	0	0	0	13281	0	0	653290	423370	393290	1555000	19397000	4818700	0	0	0	0	0	0	0	0	0
tr|G0S2M3|G0S2M3_CHATD2-(3-amino-3-carboxypropyl)histidinesynthasesubunit2OS=Chaetomiumthermophilum(strainDSM1495/CBS144.50/IMI039719)OX=759272GN=CTHT_0017750PE=3SV=1	0	0	0	24032	0	0	0	0	0	0	0	0	0	0	0	0	0	0	0	0	0	0	61073	0	104410	228170	235770	377430	281780	324520	278850	473140	550960	731110	646170	715770	629040	176600	393910	66127	0	0	0	0	0	0	0	0	0
tr|G0S6J3|G0S6J3_CHATDUbiquitinylhydrolase1OS=Chaetomiumthermophilum(strainDSM1495/CBS144.50/IMI039719)OX=759272GN=CTHT_0026420PE=4SV=1	0	0	18818	15096	0	83907	74018	14716	53300	0	0	11712	32372	49109	0	19708	29578	15345	27229	86050	502390	665590	498680	426490	172550	173270	10945	104290	42855	69489	121310	1287500	1047400	1639100	638520	295960	121430	46276	0	0	0	0	15419	0	0	17704	62620	40340	15198
tr|G0SC13|G0SC13_CHATDL-lactatedehydrogenaseOS=Chaetomiumthermophilum(strainDSM1495/CBS144.50/IMI039719)OX=759272GN=CTHT_0055530PE=3SV=1	0	20001	20324	0	277840	0	0	43609	30060	0	0	116130	0	63843	0	0	0	206660	0	46864	723900	326000	297350	0	65574	0	0	0	74665	0	64665	0	33675	0	637690	1010400	6889200	21821000	153530000	48755000	0	0	63454	0	49370	99381	0	787800	0
tr|G0SF58|G0SF58_CHATDAlanine--tRNAligaseOS=Chaetomiumthermophilum(strainDSM1495/CBS144.50/IMI039719)OX=759272GN=ALA1PE=3SV=1	0	10282	0	81632	71488	0	63609	46763	51675	42355	0	118290	53160	48166	136010	18267	33094	158830	31198	49833	0	121310	0	0	83236	0	28771	0	531890	59222	603680	963490	1031700	592270	633140	1976100	23092000	42824000	126290000	32449000	0	97580	33102	40216	0	0	16415	58786	148750
tr|G0S6M0|G0S6M0_CHATDMethionyl-tRNAsynthetaseOS=Chaetomiumthermophilum(strainDSM1495/CBS144.50/IMI039719)OX=759272GN=CTHT_0026690PE=3SV=1	0	0	68198	0	0	0	0	0	0	0	40407	0	0	56069	0	0	0	38637	0	0	0	0	0	0	0	0	0	73644	0	0	0	0	0	0	631800	17688000	41093000	26367000	74355000	18952000	0	0	0	0	0	0	0	0	0
tr|G0S206|G0S206_CHATDPutativetranscriptionfactorOS=Chaetomiumthermophilum(strainDSM1495/CBS144.50/IMI039719)OX=759272GN=CTHT_0015520PE=4SV=1	0	14977	163390	252040	456970	54154	339360	221040	674670	0	0	0	0	0	36057	0	0	0	0	0	50814	0	0	0	19713	101120	49789	0	0	78207	0	0	0	788230	631650	266570	35700	0	162630	0	0	0	0	53279	111570	26920	241740	362840	259960
tr|G0S0E4|G0S0E4_CHATDAcylphosphatase-likedomain-containingproteinOS=Chaetomiumthermophilum(strainDSM1495/CBS144.50/IMI039719)OX=759272GN=CTHT_0009720PE=3SV=1	0	11869	175390	102750	107640	0	0	0	0	0	0	0	0	0	0	0	0	0	0	0	97071	209270	482590	64084	0	130980	152480	99828	204950	336070	881520	1823700	1388000	1037000	619790	449230	346020	0	464430	0	36216	41915	29870	0	83291	56585	0	49766	0
tr|G0SEK2|G0SEK2_CHATDUncharacterizedproteinOS=Chaetomiumthermophilum(strainDSM1495/CBS144.50/IMI039719)OX=759272GN=CTHT_0064040PE=4SV=1	0	0	0	0	0	0	0	0	0	0	0	0	0	0	0	0	0	465390	0	0	129120	1146600	1687600	0	1267100	4374300	4246000	4851100	3576700	5502900	3920100	5341700	2772900	1461300	614780	0	243400	0	0	0	0	0	0	0	0	0	0	0	146940
tr|G0S7A9|G0S7A9_CHATDRING-typeE3ubiquitintransferaseOS=Chaetomiumthermophilum(strainDSM1495/CBS144.50/IMI039719)OX=759272GN=CTHT_0036200PE=4SV=1	0	0	0	0	0	0	0	0	0	0	0	0	127830	0	88606	0	0	0	0	0	0	0	96262	0	113010	0	89512	486630	1283200	1159900	719220	3416100	1488900	864660	612180	549120	195190	0	0	0	0	0	0	0	0	0	0	0	0
tr|G0SA41|G0SA41_CHATDPutativetRNA(cytidine(32)/guanosine(34)-2'-O)-methyltransferaseOS=Chaetomiumthermophilum(strainDSM1495/CBS144.50/IMI039719)OX=759272GN=CTHT_0040920PE=3SV=1	0	0	0	0	0	0	0	0	0	0	0	0	0	0	0	0	0	0	0	0	0	0	0	0	0	0	0	0	1187900	2386700	2152400	4367400	1621100	1555000	610480	463700	0	0	0	0	0	0	0	0	0	0	0	0	0
tr|G0S8T8|G0S8T8_CHATDCytochrome-b5reductaseOS=Chaetomiumthermophilum(strainDSM1495/CBS144.50/IMI039719)OX=759272GN=CTHT_0043350PE=4SV=1	0	0	0	0	0	0	19968	37588	201520	0	40685	0	0	0	53856	0	0	196950	0	0	59009	8194	51053	0	1855000	19337000	23234000	24029000	12356000	6493400	3617100	2725800	1468900	1313500	599930	602220	938940	306380	1722700	291180	0	0	0	0	0	0	14014	0	0
tr|G0S6P5|G0S6P5_CHATDGlucose-6-phosphateisomeraseOS=Chaetomiumthermophilum(strainDSM1495/CBS144.50/IMI039719)OX=759272GN=CTHT_0035120PE=3SV=1	0	94232	13479	0	78022	72198	147500	202400	0	198070	0	0	27035	0	0	53611	0	518190	141570	48831	0	0	320080	0	0	68177	0	0	1989000	2408300	4270200	8514700	3884800	1488200	595250	20654	419500	112500	299620	8051700	0	16648	0	0	47452	0	0	188770	319000
tr|G0SAM4|G0SAM4_CHATDUncharacterizedproteinOS=Chaetomiumthermophilum(strainDSM1495/CBS144.50/IMI039719)OX=759272GN=CTHT_0042800PE=4SV=1	0	0	0	0	0	0	0	0	0	0	0	0	0	0	0	0	0	0	0	0	0	0	0	29473	98863	488170	1179300	2200000	2181400	1348400	1028000	1019400	758080	983960	593310	119630	52239	40610	0	0	0	0	0	0	0	0	0	67500	0
tr|G0S7H5|G0S7H5_CHATDSerine/threonine-proteinphosphataseOS=Chaetomiumthermophilum(strainDSM1495/CBS144.50/IMI039719)OX=759272GN=CTHT_0028160PE=3SV=1	0	0	94069	0	0	0	0	0	0	0	0	40049	0	0	0	0	0	48367	0	0	0	663660	0	307020	22318	495630	1917700	8779900	11109000	7322800	7506600	6150000	3116600	1347300	587440	143440	90002	159420	437540	0	0	0	0	65274	0	0	0	0	0
tr|G0S045|G0S045_CHATDOrnithinetranscarbamylaseOS=Chaetomiumthermophilum(strainDSM1495/CBS144.50/IMI039719)OX=759272GN=CTHT_0008700PE=3SV=1	0	73756	0	0	0	0	0	0	0	0	0	0	0	0	0	0	0	0	0	0	0	0	0	0	0	0	0	0	49946	0	0	46600	785800	630550	587430	584070	773650	296760	10240000	38103000	0	0	0	0	0	0	0	0	0
tr|G0SDG5|G0SDG5_CHATDIndoleamine2,3-dioxygenase-likeproteinOS=Chaetomiumthermophilum(strainDSM1495/CBS144.50/IMI039719)OX=759272GN=CTHT_0051700PE=3SV=1	0	0	14281	0	0	0	0	0	176710	0	0	0	0	0	0	0	0	0	0	0	0	0	0	0	0	0	0	0	0	0	0	0	444700	0	568770	434910	0	0	451360	450080	0	0	13153	0	0	0	0	0	0
tr|G0S4P9|G0S4P9_CHATDAdenosinekinaseOS=Chaetomiumthermophilum(strainDSM1495/CBS144.50/IMI039719)OX=759272GN=CTHT_0023100PE=3SV=1	0	0	0	0	0	0	0	0	0	0	0	0	0	0	0	0	0	38546	0	0	0	0	0	0	0	0	0	0	0	0	0	0	0	0	555750	0	0	69278	586760	0	0	0	0	0	50158	67494	0	0	187980
tr|G0S405|G0S405_CHATDsnRNPcoreproteinD2OS=Chaetomiumthermophilum(strainDSM1495/CBS144.50/IMI039719)OX=759272GN=CTHT_0022090PE=3SV=1	0	0	0	0	0	0	0	0	0	0	0	0	0	0	0	0	0	0	0	0	0	0	0	0	5786500	0	1124600	0	0	125500	0	30204	119850	274600	552980	319950	0	169260	0	0	0	0	0	50250	96883	0	0	0	304360
tr|G0SEB9|G0SEB9_CHATDDNAreplicationlicensingfactorMCM2OS=Chaetomiumthermophilum(strainDSM1495/CBS144.50/IMI039719)OX=759272GN=CTHT_0063200PE=3SV=1	0	0	0	0	0	0	0	0	0	0	0	0	0	0	0	0	0	0	0	0	0	0	0	0	0	0	0	0	0	0	0	0	0	258590	549420	496270	259220	231350	382080	0	0	0	0	0	0	0	0	0	0
tr|G0S005|G0S005_CHATDGlutamatesynthase(NADH)OS=Chaetomiumthermophilum(strainDSM1495/CBS144.50/IMI039719)OX=759272GN=CTHT_0008270PE=3SV=1	20463	58459	12844	41181	29366	186410	28463	577170	3526000	3073800	21991000	64101000	97690000	47512000	79659000	42093000	50297000	73174000	22939000	17979000	13981000	10492000	10131000	8199600	5513000	7695900	6711300	5823700	3930000	2137300	1278100	1150700	557230	537890	540750	336590	149880	0	623490	73890	78163	36931	15513	14058	78468	139170	616200	1109900	2009600
tr|G0RZJ6|G0RZJ6_CHATDActincytoskeleton-regulatorycomplexproteinSLA1OS=Chaetomiumthermophilum(strainDSM1495/CBS144.50/IMI039719)OX=759272GN=CTHT_0003190PE=3SV=1	0	0	0	0	0	0	0	0	61696	0	0	0	81326	0	54125	0	124600	128970	134250	21241	48842	35762	43173	16804	0	0	0	0	0	0	0	0	0	0	537730	742930	521390	0	0	0	0	0	0	0	0	0	0	0	0
tr|G0S9V6|G0S9V6_CHATDOxidored_FMNdomain-containingproteinOS=Chaetomiumthermophilum(strainDSM1495/CBS144.50/IMI039719)OX=759272GN=CTHT_0047330PE=4SV=1	0	32767	234010	0	0	0	0	0	0	0	0	0	0	0	194260	0	91957	0	41765	0	0	80947	74386	30332	48997	49907	0	0	0	286000	119080	0	883260	780700	536820	178570	120720	108640	582790	225160	0	36862	75737	0	0	0	133820	304140	373460
tr|G0S5B8|G0S5B8_CHATDDeacetylase-likeproteinOS=Chaetomiumthermophilum(strainDSM1495/CBS144.50/IMI039719)OX=759272GN=CTHT_0024250PE=4SV=1	0	0	0	0	0	0	0	0	0	0	0	0	0	0	0	131170	608490	1560400	539290	468810	739440	1860700	2005700	872320	1132700	1452600	1460700	1938500	1338500	1070100	870620	1277600	732780	514130	533800	486710	0	520470	954200	197620	0	0	0	21921	0	0	0	0	0
tr|G0S428|G0S428_CHATDHABP4_PAI-RBP1domain-containingproteinOS=Chaetomiumthermophilum(strainDSM1495/CBS144.50/IMI039719)OX=759272GN=CTHT_0022330PE=4SV=1	56735	1438900	5394100	10584000	15401000	25183000	55103000	69462000	209180000	74881000	142800000	116930000	104850000	31325000	73028000	33493000	35962000	63225000	10235000	4689700	3910100	2199300	400670	957680	121150	320510	231490	0	0	479230	143330	191560	931430	241480	533550	651070	0	0	454750	23015	32231	333900	1660700	8990900	18039000	34336000	71661000	162930000	218550000
tr|G0RYC8|G0RYC8_CHATD1,4-alpha-glucan-branchingenzymeOS=Chaetomiumthermophilum(strainDSM1495/CBS144.50/IMI039719)OX=759272GN=CTHT_0006230PE=3SV=1	0	22039	0	84423	21143	374750	941490	1262200	1727200	833440	1788400	2198800	2398700	1081400	2805600	1769700	3006800	6953700	1313100	1289500	1217900	1018800	684560	608230	103510	340250	597580	362380	627180	350250	391330	362460	298260	506820	531450	449530	359570	254790	887630	184580	0	0	0	0	0	0	0	89136	0
tr|G0SHI5|G0SHI5_CHATDJdomain-containingproteinOS=Chaetomiumthermophilum(strainDSM1495/CBS144.50/IMI039719)OX=759272GN=CTHT_0070140PE=4SV=1	0	0	0	0	0	0	0	0	0	0	0	0	0	0	0	0	0	50045	95347	0	15648	0	0	0	0	0	171520	0	485170	1463800	2340300	5215400	2617300	1443800	531120	241020	91307	0	0	0	0	0	0	10770	17557	0	34821	0	57481
tr|G0SHR8|G0SHR8_CHATDPutativethioredoxinproteinOS=Chaetomiumthermophilum(strainDSM1495/CBS144.50/IMI039719)OX=759272GN=CTHT_0073130PE=4SV=1	30478	123250	21415	79115	677280	1111500	1446400	1522000	3001800	1515200	4186500	7022300	7266300	3395300	11661000	7449300	17010000	48518000	11679000	3365200	2942200	979440	295370	405250	104690	0	98443	119470	598970	208880	83411	114440	102910	909290	526210	139930	128360	102410	533880	104650	0	0	0	0	35630	57571	490110	644430	471080
tr|G0S561|G0S561_CHATDMitochondrialcytochromeb2-likeproteinOS=Chaetomiumthermophilum(strainDSM1495/CBS144.50/IMI039719)OX=759272GN=CTHT_0032370PE=3SV=1	0	0	36918	21988	115390	0	38821	0	64847	0	0	0	0	0	0	0	0	0	0	66286	0	0	75904	44525	283800	1798700	31731000	72695000	76415000	47235000	36087000	30658000	8515100	3918600	512470	0	763810	0	0	0	0	0	0	0	0	0	0	0	0
tr|G0SG44|G0SG44_CHATDtRNA(adenine(58)-N(1))-methyltransferasecatalyticsubunitTRM61OS=Chaetomiumthermophilum(strainDSM1495/CBS144.50/IMI039719)OX=759272GN=CTHT_0064980PE=4SV=1	0	0	0	0	0	0	0	0	0	0	0	0	0	27111	902520	0	0	437200	0	0	0	0	0	0	0	0	0	33447	6689000	4020700	6864900	6095500	3495400	2839600	512120	278050	0	0	0	0	0	0	0	78983	41943	0	872520	0	0
tr|G0SBQ9|G0SBQ9_CHATDC2H2-typedomain-containingproteinOS=Chaetomiumthermophilum(strainDSM1495/CBS144.50/IMI039719)OX=759272GN=CTHT_0054450PE=4SV=1	0	15868	0	0	0	0	0	0	0	0	0	0	0	0	0	0	0	0	0	0	0	0	0	0	0	20085	14016	0	289180	454210	202990	1839100	1495600	1314000	511190	229040	58283	0	0	0	0	0	0	0	31141	51042	58685	70528	80254
tr|G0S2R7|G0S2R7_CHATDGH115_Cdomain-containingproteinOS=Chaetomiumthermophilum(strainDSM1495/CBS144.50/IMI039719)OX=759272GN=CTHT_0018210PE=4SV=1	0	4715	36753	46767	58022	134440	82124	212570	457840	316590	819420	644280	0	364650	690330	265090	209680	0	112660	69096	0	0	0	0	0	0	0	11620	22030	0	0	22583	0	0	505000	963240	120870	99577	212210	0	0	0	0	0	23758	41823	267490	502740	706480
tr|G0SFA5|G0SFA5_CHATD3-hydroxyisobutyryl-CoAhydrolase-likeproteinOS=Chaetomiumthermophilum(strainDSM1495/CBS144.50/IMI039719)OX=759272GN=CTHT_0061360PE=4SV=1	0	29402	0	0	0	64743	56490	135380	1160900	685180	2159800	5236900	10189000	3219700	6785800	1977000	2198000	2716900	627800	49440	0	0	0	0	0	0	0	0	0	73181	107070	0	0	256030	503690	0	0	0	682740	65505	0	0	56483	153540	402200	261030	1305300	1868600	4289200
tr|G0RYF2|G0RYF2_CHATDUncharacterizedproteinOS=Chaetomiumthermophilum(strainDSM1495/CBS144.50/IMI039719)OX=759272GN=CTHT_0006480PE=4SV=1	995550	4818100	8036100	14066000	19021000	20526000	24935000	21666000	43383000	3922700	9289100	6497700	3239500	3097100	1320300	1126300	1110000	1878900	388820	216450	0	0	171600	0	0	138750	129440	0	0	0	152630	0	0	403030	499990	1039200	0	257540	1316800	0	55526	241510	2602400	6436600	14907000	20509000	24743000	28438000	31932000
tr|G0S184|G0S184_CHATDHelicase-likeproteinOS=Chaetomiumthermophilum(strainDSM1495/CBS144.50/IMI039719)OX=759272GN=CTHT_0012690PE=4SV=1	0	0	75333	0	31522	51489	0	0	0	0	0	0	0	0	0	0	0	0	0	0	22532	0	0	0	0	0	51515	52109	809310	364510	442650	876340	476510	403760	493520	0	15427	33729	206420	0	0	11228	0	45034	0	0	0	127750	0
tr|G0SDJ3|G0SDJ3_CHATDEukaryotictranslationinitiationfactor3subunitFOS=Chaetomiumthermophilum(strainDSM1495/CBS144.50/IMI039719)OX=759272GN=CTHT_0051990PE=3SV=1	28782	639090	1804000	1793300	2176000	2915800	2921600	2202100	3940800	388870	197210	0	140690	37216	0	80634	0	0	0	0	121210	458010	0	41537	43311	87043	0	0	0	0	0	0	72254	676350	493070	2463800	8857200	8959600	29544000	6763700	24213	203220	1531600	2788100	8783100	13041000	20277000	23480000	31411000
tr|G0SGN4|G0SGN4_CHATDPeptidaseA1domain-containingproteinOS=Chaetomiumthermophilum(strainDSM1495/CBS144.50/IMI039719)OX=759272GN=CTHT_0066970PE=3SV=1	0	0	88438	0	0	0	0	0	0	0	0	0	0	0	0	0	0	0	0	0	0	0	0	0	0	0	0	0	0	0	0	279790	300350	413070	487170	0	0	0	0	0	0	0	0	0	0	0	0	0	0
tr|G0S3E5|G0S3E5_CHATDGlucoamylaseOS=Chaetomiumthermophilum(strainDSM1495/CBS144.50/IMI039719)OX=759272GN=CTHT_0020730PE=3SV=1	0	0	0	14051	0	0	0	103720	0	0	63043	24990	20555	34206	56854	82479	241350	747100	62053	252160	144910	176800	26564	0	0	700390	430770	32103	0	46954	0	30944	86718	394470	486090	999310	1698300	1641000	9391000	3281200	16449	0	0	0	0	0	0	0	559650
tr|G0S784|G0S784_CHATDPutativeTATAbindingproteininteractingproteinOS=Chaetomiumthermophilum(strainDSM1495/CBS144.50/IMI039719)OX=759272GN=CTHT_0027780PE=3SV=1	0	0	65654	0	0	0	0	0	0	0	0	0	0	0	0	0	0	0	16847	14944	0	42592	39230	28924	10355	0	0	20696	16038	0	74377	500140	810590	1034500	485760	195390	56561	381220	0	286120	0	37954	26892	15628	55700	10953	25896	27001	0
tr|G0S4M3|G0S4M3_CHATDAspartateaminotransferaseOS=Chaetomiumthermophilum(strainDSM1495/CBS144.50/IMI039719)OX=759272GN=CTHT_0031520PE=3SV=1	0	0	238150	0	0	0	0	27118	0	0	0	0	0	0	0	0	153020	0	0	0	0	0	0	0	210730	0	107880	691520	0	0	0	0	59928	314340	470460	335980	403270	365130	5253600	4687200	0	0	0	25638	2044200	0	20814000	20299000	22994000
tr|G0RYB7|G0RYB7_CHATDUncharacterizedproteinOS=Chaetomiumthermophilum(strainDSM1495/CBS144.50/IMI039719)OX=759272GN=CTHT_0006120PE=4SV=1	0	0	0	0	258790	409070	1563300	1693000	4213900	1437100	2106700	1969000	749970	185680	364640	259940	342090	0	142910	0	0	0	41746	0	156430	0	0	0	0	0	0	0	0	467860	468620	0	0	85872	0	0	0	0	96689	103550	137820	74413	0	0	0
tr|G0SES1|G0SES1_CHATDPhospho-2-dehydro-3-deoxyheptonatealdolaseOS=Chaetomiumthermophilum(strainDSM1495/CBS144.50/IMI039719)OX=759272GN=CTHT_0059500PE=3SV=1	0	18259	103370	153550	0	0	0	220080	0	88661	0	0	0	0	0	0	0	0	0	22391	25294	0	0	0	0	0	0	84078	0	0	0	0	0	128810	466290	1339300	1945700	3228100	20986000	7355100	0	0	0	0	0	0	0	0	159090
tr|G0S1K9|G0S1K9_CHATDMediatorcomplexsubunit12OS=Chaetomiumthermophilum(strainDSM1495/CBS144.50/IMI039719)OX=759272GN=CTHT_0013970PE=3SV=1	0	0	0	0	0	0	0	0	0	0	0	0	0	0	0	0	0	0	0	17571	21889	13864	567970	49272	113140	0	0	0	0	0	29648	0	0	229100	465410	734330	935300	664750	1557800	410240	0	0	0	0	0	0	0	0	0
tr|G0SGB2|G0SGB2_CHATDUncharacterizedproteinOS=Chaetomiumthermophilum(strainDSM1495/CBS144.50/IMI039719)OX=759272GN=CTHT_0065700PE=4SV=1	0	0	0	0	0	0	0	0	0	0	0	0	0	0	0	0	0	0	0	0	0	0	0	0	0	0	0	0	0	0	0	0	0	0	460890	1310600	1091100	1147200	3334800	411410	0	0	0	0	40024	33177	0	96824	0
tr|G0S9K2|G0S9K2_CHATDIsocitratedehydrogenase[NADP]OS=Chaetomiumthermophilum(strainDSM1495/CBS144.50/IMI039719)OX=759272GN=CTHT_0046180PE=3SV=1	0	18878	0	541200	45537	49847	156790	134510	0	0	0	0	0	0	52709	0	0	78130	0	98195	0	215440	35706	0	0	34251	0	0	505520	0	0	0	0	0	459440	23237	217780	315130	15363000	44846000	0	0	88223	0	0	0	147370	391200	51497
tr|G0SEG2|G0SEG2_CHATD60Sribosomalproteinl5-likeproteinOS=Chaetomiumthermophilum(strainDSM1495/CBS144.50/IMI039719)OX=759272GN=CTHT_0063640PE=1SV=1	1958	998080	7668300	15072000	22936000	35464000	85859000	113950000	649890000	188320000	321900000	449680000	180710000	103470000	51959000	8876700	11086000	16889000	4186800	2065200	1941900	1494600	388760	482530	0	192010	231820	454680	177070	197200	449440	312900	736720	376390	458720	503170	527840	1187000	4439000	3156200	66477	792860	4060100	8381700	32718000	45830000	77007000	146290000	174740000
tr|G0SCU7|G0SCU7_CHATDDNA-directedRNApolymerasesubunitOS=Chaetomiumthermophilum(strainDSM1495/CBS144.50/IMI039719)OX=759272GN=CTHT_0058480PE=3SV=1	0	0	60511	38296	48095	97136	60606	25912	75854	16415	375500	386790	833300	308690	756710	3390000	676580	1915200	559740	417820	388890	322140	110620	62287	17147	0	0	0	0	0	0	20479	0	0	458390	0	0	0	0	0	0	0	11428	9431	55465	23981	58052	119350	290140
tr|G0SH22|G0SH22_CHATDDihydroxyaciddehydratase-likeproteinOS=Chaetomiumthermophilum(strainDSM1495/CBS144.50/IMI039719)OX=759272GN=CTHT_0068400PE=3SV=1	71596	59579	0	0	0	0	0	0	265190	0	73521	221300	0	0	0	48020	37021	0	63102	82522	52974	0	0	27180	0	0	103950	0	0	0	0	60164	0	0	455080	887440	638160	943600	3836800	9765900	0	0	0	0	0	0	0	0	0
tr|G0RZS6|G0RZS6_CHATDPutativetranscriptionfactorOS=Chaetomiumthermophilum(strainDSM1495/CBS144.50/IMI039719)OX=759272GN=CTHT_0004030PE=4SV=1	0	45568	0	65104	0	17923	16679	47349	10045000	3802100	9599400	5986000	4756000	1167800	1471500	321330	0	0	0	0	0	0	0	0	0	0	0	0	0	0	0	0	0	382850	451460	339670	116610	0	0	0	0	0	0	0	0	0	0	0	0
tr|G0SBR0|G0SBR0_CHATDT-complexprotein1subunitdeltaOS=Chaetomiumthermophilum(strainDSM1495/CBS144.50/IMI039719)OX=759272GN=CTHT_0054460PE=3SV=1	56453	141400	1536400	2116000	3218900	3560400	6564800	8562900	25476000	5241200	13423000	12899000	12386000	4398800	8783300	4861100	11126000	36799000	18507000	21753000	25094000	28419000	16534000	12440000	5242900	7668500	5340100	5099700	3076900	1527400	1709300	1371700	401490	660840	447790	348620	547070	1513900	13154000	2888700	19667	305250	750250	328750	1670300	745250	1080100	1826900	2828400
tr|G0S127|G0S127_CHATDBZIPdomain-containingproteinOS=Chaetomiumthermophilum(strainDSM1495/CBS144.50/IMI039719)OX=759272GN=CTHT_0012120PE=4SV=1	0	0	0	0	0	0	0	0	0	0	0	0	0	0	0	0	0	0	0	0	0	0	0	0	0	0	0	0	306630	182470	171100	427930	423580	503330	447380	0	317000	0	0	0	0	0	0	0	0	0	0	0	0
tr|G0RXR3|G0RXR3_CHATDProteasomesubunitbetaOS=Chaetomiumthermophilum(strainDSM1495/CBS144.50/IMI039719)OX=759272GN=CTHT_0000100PE=3SV=1	0	80392	0	0	0	0	0	88598	376920	0	0	0	447040	234520	1248800	1376900	2637000	4707800	2243100	3064100	5343100	11879000	106320000	31947000	54286000	83101000	19464000	14454000	1874000	5542900	567940	4719500	3229800	783100	447190	84777	0	135790	627890	110410	0	0	0	0	0	0	0	0	150740
tr|G0SDQ3|G0SDQ3_CHATDUncharacterizedproteinOS=Chaetomiumthermophilum(strainDSM1495/CBS144.50/IMI039719)OX=759272GN=CTHT_0052600PE=4SV=1	0	0	0	0	0	0	0	0	0	0	0	0	0	0	0	0	0	0	0	0	0	0	0	0	0	0	0	0	0	0	0	0	79019	120810	439240	0	0	0	0	0	0	0	0	0	0	0	0	0	0
tr|G0SGR7|G0SGR7_CHATDAminopeptidaseOS=Chaetomiumthermophilum(strainDSM1495/CBS144.50/IMI039719)OX=759272GN=CTHT_0067310PE=3SV=1	0	73307	28181	532670	843690	1321300	1818400	2640800	6407600	35845	4091600	3859000	3485500	884980	3064300	1437700	1796000	13269000	487020	3852200	8038800	9607400	0	5446000	0	54078	0	0	50007	13625	0	8924000	689880	0	438060	0	0	0	0	4893800	79304	40527	13076	0	32341	25204	3662700	4783400	0
tr|G0S4U4|G0S4U4_CHATDCationchannel-likeproteinOS=Chaetomiumthermophilum(strainDSM1495/CBS144.50/IMI039719)OX=759272GN=CTHT_0031700PE=4SV=1	0	7646	0	0	0	0	0	0	0	0	0	0	0	0	0	0	0	0	0	0	0	65440	0	0	647620	0	1561100	1956200	531750	8959000	3397000	12416000	5441000	5185200	437450	0	0	0	0	0	0	0	13565	0	12293	0	0	40560	0
tr|G0S518|G0S518_CHATDCamp-dependentproteinkinasecatalyticsubunit-likeproteinOS=Chaetomiumthermophilum(strainDSM1495/CBS144.50/IMI039719)OX=759272GN=CTHT_0023760PE=4SV=1	0	0	0	0	0	0	0	0	0	0	0	0	0	0	0	0	0	0	0	0	0	0	0	0	0	0	0	0	0	75124	0	0	0	76138	436070	581860	63644	104100	297600	108020	0	0	0	0	0	0	0	0	0
tr|G0S1D9|G0S1D9_CHATDNONE-likeproteinOS=Chaetomiumthermophilum(strainDSM1495/CBS144.50/IMI039719)OX=759272GN=CTHT_0013250PE=4SV=1	0	32465	0	0	55352	148410	98362	219420	135230	112070	258300	185580	80757	20039	61206	139070	279950	649160	101270	57122	29615	96957	465710	180230	0	0	0	0	144180	245650	139740	280440	0	0	433590	3097400	6874200	4464000	22616000	7605600	0	0	167410	100560	191410	150510	0	0	38018
tr|G0S239|G0S239_CHATDtRNA(Uracil-5-)-methyltransferase-likeproteinOS=Chaetomiumthermophilum(strainDSM1495/CBS144.50/IMI039719)OX=759272GN=CTHT_0015880PE=3SV=1	0	11111	0	0	0	0	0	0	0	45316	0	0	0	0	0	0	80851	0	0	0	0	0	0	0	0	0	0	0	0	0	0	0	0	247360	432380	1152200	2518900	4074200	10667000	4190700	0	45953	71417	0	78523	151070	0	0	0
tr|G0S570|G0S570_CHATD60SribosomalproteinL3-likeproteinOS=Chaetomiumthermophilum(strainDSM1495/CBS144.50/IMI039719)OX=759272GN=CTHT_0032460PE=4SV=1	0	78633	810240	1243800	1150500	1902600	2487300	3790600	12019000	1052000	4940600	4167700	3123900	708910	197200	215690	382590	0	0	0	0	0	0	0	0	0	0	0	0	0	0	0	542610	0	432060	0	0	0	220310	110780	0	0	193240	201310	467350	980430	3510200	5599400	6598700
tr|G0SF25|G0SF25_CHATDUreaseOS=Chaetomiumthermophilum(strainDSM1495/CBS144.50/IMI039719)OX=759272GN=CTHT_0060560PE=3SV=1	0	0	0	0	0	0	0	0	0	0	0	0	0	0	0	0	0	0	0	0	0	0	185410	73364	94867	139160	70637	25493	0	0	15349	0	0	25936	426210	390040	2961800	4742900	20545000	3907200	29063	0	0	0	0	0	0	0	0
tr|G0SAE5|G0SAE5_CHATDGTPcyclohydrolase-2-likeproteinOS=Chaetomiumthermophilum(strainDSM1495/CBS144.50/IMI039719)OX=759272GN=CTHT_0041990PE=3SV=1	0	0	0	0	0	0	0	0	0	0	0	0	0	0	0	0	0	0	0	0	0	0	0	0	0	0	0	0	0	0	0	0	0	0	425210	676660	1960600	656550	2069100	537520	0	0	0	0	0	0	0	0	0
tr|G0S1V0|G0S1V0_CHATDAcyl-CoAthioesterase-likeproteinOS=Chaetomiumthermophilum(strainDSM1495/CBS144.50/IMI039719)OX=759272GN=CTHT_0014910PE=4SV=1	0	0	0	0	0	0	0	0	0	0	156630	179750	0	72479	149650	37347	134620	284940	70817	65287	90744	0	0	98313	0	0	0	0	612860	492160	401910	0	0	456710	422760	0	191530	0	0	0	0	0	0	0	0	0	0	0	0
tr|G0S1Z5|G0S1Z5_CHATDLeucyl-tRNAsynthetaseOS=Chaetomiumthermophilum(strainDSM1495/CBS144.50/IMI039719)OX=759272GN=CTHT_0015400PE=4SV=1	0	0	2907	0	25347	58382	0	0	0	0	0	0	17074	0	0	70495	0	0	0	0	0	13069	31588	3943	0	0	0	0	0	0	0	0	0	354620	416710	1441300	22567000	39286000	129790000	40976000	11313	0	32145	0	0	115200	25603	30332	0
tr|G0SC59|G0SC59_CHATDGlycerol-3-phosphatedehydrogenase[NAD(+)]OS=Chaetomiumthermophilum(strainDSM1495/CBS144.50/IMI039719)OX=759272GN=CTHT_0056030PE=3SV=1	0	0	0	0	0	0	0	0	0	0	0	0	0	0	0	0	0	107610	0	0	0	0	0	0	0	0	0	0	0	228340	192870	491260	163510	0	415650	0	0	0	257420	7689700	0	0	0	0	0	0	0	0	0
tr|G0SA18|G0SA18_CHATDPutativedihydrodipicolinateproteinOS=Chaetomiumthermophilum(strainDSM1495/CBS144.50/IMI039719)OX=759272GN=CTHT_0040680PE=4SV=1	0	0	0	0	0	0	0	0	0	0	0	0	0	0	0	0	0	0	0	0	0	0	0	0	0	0	0	0	0	0	0	0	0	0	415200	269000	208130	0	0	0	0	0	0	0	0	0	0	0	0
tr|G0S0X7|G0S0X7_CHATDUbiquitincarboxyl-terminalhydrolaseOS=Chaetomiumthermophilum(strainDSM1495/CBS144.50/IMI039719)OX=759272GN=CTHT_0011600PE=3SV=1	0	0	0	0	0	0	0	0	296640	154610	601490	927370	941140	1507300	6260400	4425900	11501000	20681000	3036200	1803200	783570	230580	110360	39039	25794	0	59465	0	0	0	0	0	207150	471610	414450	129110	90993	350750	397370	0	0	0	0	0	0	0	0	40006	134080
tr|G0S8F2|G0S8F2_CHATDRabGDPdissociationinhibitorOS=Chaetomiumthermophilum(strainDSM1495/CBS144.50/IMI039719)OX=759272GN=CTHT_0029670PE=3SV=1	0	27816	88750	0	131930	110110	215160	143500	0	0	0	0	0	0	21046	0	12220	0	0	10478	0	0	160140	0	111910	214940	0	125650	53840	332880	0	0	0	0	414010	297190	0	0	0	426640	0	0	31526	31401	18494	26380	190250	298560	295260
tr|G0S683|G0S683_CHATDEukaryotictranslationinitiationfactor6OS=Chaetomiumthermophilum(strainDSM1495/CBS144.50/IMI039719)OX=759272GN=TIF6PE=1SV=1	0	0	0	0	0	0	0	0	0	0	0	0	0	0	0	0	0	0	0	0	0	0	0	0	0	0	0	0	0	0	0	0	0	0	410230	383300	355570	356410	1324800	256020	0	0	209250	267940	0	138110	0	787160	1275200
tr|G0SHF0|G0SHF0_CHATDHistoneacetyltransferasetypeBcatalyticsubunitOS=Chaetomiumthermophilum(strainDSM1495/CBS144.50/IMI039719)OX=759272GN=CTHT_0069790PE=3SV=1	0	0	0	0	0	0	0	0	0	0	0	0	0	0	0	0	0	0	0	0	0	0	0	0	0	0	0	0	0	0	0	0	0	0	408040	792300	2799200	4501400	11494000	1818900	10408	0	0	0	0	0	0	0	0
tr|G0S2H9|G0S2H9_CHATDUncharacterizedproteinOS=Chaetomiumthermophilum(strainDSM1495/CBS144.50/IMI039719)OX=759272GN=CTHT_0017290PE=3SV=1	0	0	0	0	0	0	0	0	0	0	0	0	0	0	0	15570	0	0	0	0	0	0	0	0	0	0	0	0	0	0	0	0	71848	98575	407490	0	284230	97055	0	0	0	0	0	0	0	0	0	30794	0
tr|G0S7V7|G0S7V7_CHATDDNA-directedRNApolymerase-likeproteinOS=Chaetomiumthermophilum(strainDSM1495/CBS144.50/IMI039719)OX=759272GN=CTHT_0037150PE=4SV=1	0	0	0	53736	198180	323280	568010	549790	1979500	1148200	1456700	1819600	1423200	383760	680710	558650	1584100	2423200	286010	536380	76278	214140	0	32044	0	0	0	0	0	0	0	0	0	313090	402590	0	0	0	0	0	0	0	18176	56653	46228	84822	177000	272020	338000
tr|G0SG52|G0SG52_CHATDProteasomesubunitbetaOS=Chaetomiumthermophilum(strainDSM1495/CBS144.50/IMI039719)OX=759272GN=CTHT_0065060PE=3SV=1	0	0	0	0	0	0	0	0	0	104880	0	0	268590	135950	351230	129530	432850	947390	624090	869890	4113400	7341300	38767000	13902000	20626000	21536000	14717000	21649000	4538300	3661500	2626600	3620300	2129600	888960	402070	0	0	0	0	0	0	0	0	0	0	0	0	0	0
tr|G0RYN9|G0RYN9_CHATD60SribosomalproteinL26-likeproteinOS=Chaetomiumthermophilum(strainDSM1495/CBS144.50/IMI039719)OX=759272GN=CTHT_0007360PE=3SV=1	0	5997100	7332200	25269000	64476000	84782000	165750000	251960000	594160000	176250000	442280000	309930000	212340000	53257000	72687000	24421000	19266000	30507000	4872800	2064400	4664000	4759200	0	0	0	2381300	252340	1028400	550410	0	0	0	2865700	343090	396930	206160	0	509980	12527000	5103500	0	1069000	3021800	9884700	17945000	43225000	442220000	677370000	822420000
tr|G0S2X2|G0S2X2_CHATDUncharacterizedproteinOS=Chaetomiumthermophilum(strainDSM1495/CBS144.50/IMI039719)OX=759272GN=CTHT_0018810PE=4SV=1	0	0	0	0	0	0	0	0	0	0	0	0	0	0	0	14564	0	0	0	0	0	0	0	0	0	0	0	0	0	0	0	0	439750	427920	396800	789410	187050	295870	1471000	550080	0	0	0	0	0	0	0	0	0
tr|G0S6F0|G0S6F0_CHATDU2smallnuclearribonucleoproteinA'OS=Chaetomiumthermophilum(strainDSM1495/CBS144.50/IMI039719)OX=759272GN=CTHT_0034680PE=3SV=1	0	0	99884	155820	207160	0	1266500	736210	1182300	541030	656750	612430	466150	835170	752740	663400	1361500	3543100	142240	311490	0	0	927920	311040	68252	2865000	26504000	24942000	7401700	3376800	831830	1903300	0	983810	395690	0	262140	0	0	0	0	0	46360	333020	1372700	1551400	1074800	1624600	1583600
tr|G0RYF9|G0RYF9_CHATD40SribosomalproteinS0OS=Chaetomiumthermophilum(strainDSM1495/CBS144.50/IMI039719)OX=759272GN=RPS0PE=3SV=1	56272	765580	7875500	12626000	44985000	52679000	103580000	170830000	562660000	194670000	439640000	536400000	410530000	106910000	400830000	83130000	226770000	294580000	91985000	16806000	15047000	4116800	6656100	4952100	1390900	2765000	1008500	1260500	538870	380660	463210	641000	698390	1187600	394440	921810	1971500	371610	3119900	1677200	161900	299830	12300000	25633000	69603000	86200000	170030000	398050000	337560000
tr|G0RZZ7|G0RZZ7_CHATDNONE-likeproteinOS=Chaetomiumthermophilum(strainDSM1495/CBS144.50/IMI039719)OX=759272GN=CTHT_0008190PE=3SV=1	0	0	0	0	0	0	0	0	0	0	0	0	0	0	0	0	0	0	0	0	0	0	0	0	34135	0	0	0	0	0	0	0	0	0	393740	1771900	9227200	13290000	40458000	7505000	0	0	0	0	0	0	38323	0	0
tr|G0SER8|G0SER8_CHATDUbiquitin-likeproteinOS=Chaetomiumthermophilum(strainDSM1495/CBS144.50/IMI039719)OX=759272GN=CTHT_0059470PE=4SV=1	0	0	46856	0	0	0	0	0	0	0	0	0	0	0	0	0	0	0	0	0	0	0	0	0	0	0	0	0	0	0	0	217530	0	361770	392690	956770	1971000	1973500	5771800	1415500	0	0	0	0	0	0	0	0	0
tr|G0S0W3|G0S0W3_CHATDGlucosamine6-phosphateN-acetyltransferaseOS=Chaetomiumthermophilum(strainDSM1495/CBS144.50/IMI039719)OX=759272GN=CTHT_0011460PE=3SV=1	0	0	0	0	0	0	0	0	0	0	0	0	0	0	0	0	0	0	0	0	0	0	0	0	0	0	0	246920	0	352030	411720	592490	1025600	363430	389710	506920	375830	1029300	5401500	2926600	0	0	0	0	0	0	0	81812	141060
tr|G0S0Y8|G0S0Y8_CHATDImportinN-terminaldomain-containingproteinOS=Chaetomiumthermophilum(strainDSM1495/CBS144.50/IMI039719)OX=759272GN=CTHT_0011710PE=4SV=1	0	18195	13237	51737	80147	0	11533	0	0	0	0	0	0	0	0	0	0	0	0	0	0	0	65724	80150	0	0	0	184790	290510	76591	155150	312430	394510	372190	389020	528600	746840	1088000	8552600	2380900	0	15406	77105	77737	83400	22953	38374	4732	39957
tr|G0SE84|G0SE84_CHATDUncharacterizedproteinOS=Chaetomiumthermophilum(strainDSM1495/CBS144.50/IMI039719)OX=759272GN=CTHT_0062840PE=4SV=1	0	0	0	0	0	0	0	0	0	0	0	0	0	0	0	0	3149600	0	0	1288600	1072100	771090	0	0	0	0	0	0	0	0	0	308310	688980	782860	385880	306580	59275	25893	0	0	0	0	0	0	94333	0	0	473200	0
tr|G0S988|G0S988_CHATDPhospho-2-dehydro-3-deoxyheptonatealdolaseOS=Chaetomiumthermophilum(strainDSM1495/CBS144.50/IMI039719)OX=759272GN=CTHT_0044960PE=3SV=1	0	0	0	0	0	0	17984	0	0	0	0	0	0	0	0	0	0	0	0	0	0	18851	0	0	0	0	0	0	0	0	0	0	0	0	382710	14741000	18947000	26487000	32991000	6820600	0	0	0	0	0	0	192120	322770	0
tr|G0SGQ7|G0SGQ7_CHATDATP-dependentRNAhelicaseeIF4AOS=Chaetomiumthermophilum(strainDSM1495/CBS144.50/IMI039719)OX=759272GN=CTHT_0067210PE=3SV=1	51337	279420	2782000	2115400	3587900	4053300	5135700	4037600	8683600	1803600	2278400	990000	892550	504640	654350	583160	1151100	1317600	354200	321490	589740	533660	411150	324800	248740	666110	484110	480950	386180	277950	269610	407810	347040	393320	377040	380370	343300	91685	0	415040	48173	1359800	2152700	2579900	3022200	1998000	7956700	8017700	10917000
tr|G0S6C8|G0S6C8_CHATDCarbamoyl-phosphatesynthase(glutamine-hydrolyzing)OS=Chaetomiumthermophilum(strainDSM1495/CBS144.50/IMI039719)OX=759272GN=CTHT_0034460PE=3SV=1	0	0	0	0	0	0	0	0	0	0	0	0	0	0	0	0	35760	0	0	0	0	0	0	0	0	0	0	0	0	0	0	0	0	170600	376830	120000	299770	380520	2185100	938410	0	0	0	0	0	0	0	0	0
tr|G0RYQ1|G0RYQ1_CHATDProteinSEY1OS=Chaetomiumthermophilum(strainDSM1495/CBS144.50/IMI039719)OX=759272GN=SEY1PE=3SV=1	0	79042	285900	327160	1380200	1806200	3063100	2635900	2887800	263700	441100	214150	0	40804	11831	0	25633	37408	93778	0	42886	0	0	0	0	0	0	132650	0	315300	681600	591460	269680	131880	375240	579230	0	0	1472200	0	0	0	109330	152320	429960	546800	735760	1093900	529680
tr|G0SG91|G0SG91_CHATDGeranylgeranyltransferasetypeIalphasubunit-likeproteinOS=Chaetomiumthermophilum(strainDSM1495/CBS144.50/IMI039719)OX=759272GN=CTHT_0065490PE=3SV=1	0	0	0	0	0	50219	0	97321	0	0	0	0	0	0	0	0	0	0	0	0	0	0	0	0	0	530440	218890	0	202390	0	190700	391600	225840	153010	373570	345660	528580	896390	4802700	1380600	0	0	0	0	0	42744	0	0	0
sp|G0S8I1|NUP56_CHATDNucleoporinNUP56OS=Chaetomiumthermophilum(strainDSM1495/CBS144.50/IMI039719)OX=759272GN=NUP56PE=3SV=1	0	0	0	0	0	0	0	0	0	0	0	0	0	0	0	0	0	0	0	0	0	0	0	0	0	0	0	0	1032800	637480	799340	704110	109230	435060	369920	303640	233330	0	0	0	0	0	0	0	0	34350	46710	157520	44453
sp|P9WF02|ODBB_CHATD2-oxoisovaleratedehydrogenasesubunitbeta,mitochondrialOS=Chaetomiumthermophilum(strainDSM1495/CBS144.50/IMI039719)OX=759272GN=CTHT_0041430PE=3SV=1	0	93357	164750	70644	1031800	2253200	7358700	15332000	75614000	12971000	31050000	24813000	13568000	4361500	4590900	1601500	2006300	1338800	463640	509430	0	0	0	0	0	0	0	1985100	2261600	1493900	1629400	1871300	769610	344360	366640	249640	197690	216370	4563600	0	97381	0	27295	207110	695190	1317100	6292300	7622500	5345600
tr|G0SGZ3|G0SGZ3_CHATDReductase-likeproteinOS=Chaetomiumthermophilum(strainDSM1495/CBS144.50/IMI039719)OX=759272GN=CTHT_0068090PE=3SV=1	0	0	0	0	0	0	0	0	0	306810	951070	774550	0	321340	248680	267330	58067	1596300	0	0	0	0	0	0	0	0	0	0	0	0	150930	292890	281110	233670	363520	385010	0	0	0	0	0	72731	77938	0	0	0	0	0	0
tr|G0S257|G0S257_CHATDGrpEproteinhomologOS=Chaetomiumthermophilum(strainDSM1495/CBS144.50/IMI039719)OX=759272GN=CTHT_0016060PE=3SV=1	0	47309	881090	798580	321220	468950	491050	1704100	922120	59947	1494300	2375500	1347900	1352300	908800	1681500	1986400	4370200	1900500	2814600	1738300	3458900	5108700	1871300	3222200	9148400	9743300	14089000	14173000	9271000	6446300	19512000	12144000	11379000	362920	0	1483300	953730	4687600	51061	55424	30006	219320	273720	784680	1062400	204260	732160	352640
tr|G0SGC8|G0SGC8_CHATDUncharacterizedproteinOS=Chaetomiumthermophilum(strainDSM1495/CBS144.50/IMI039719)OX=759272GN=CTHT_0065860PE=4SV=1	0	0	0	0	355450	278180	0	0	0	0	0	0	0	0	0	0	0	0	0	0	301050	303540	353670	0	0	0	367130	0	0	100330	0	0	0	0	362170	0	0	816420	0	822290	203440	1355800	1450200	0	2041200	0	0	522650	2138300
tr|G0S1L4|G0S1L4_CHATD26Sproteasomeregulatorysubunitrpn5-likeproteinOS=Chaetomiumthermophilum(strainDSM1495/CBS144.50/IMI039719)OX=759272GN=CTHT_0014020PE=3SV=1	0	83029	1378400	1997200	2516300	3053600	3227100	3146000	10719000	2187300	6115500	7733900	13564000	7616300	14802000	11488000	23622000	41692000	9399400	7555500	2840900	1817500	1188600	811870	1351200	1664200	569680	1373600	559820	430250	222040	421820	100470	229000	360230	12353	0	0	0	81324	0	0	83074	43020	97497	509970	1364900	1575700	2339300
tr|G0S0J9|G0S0J9_CHATDRIBOSOMAL_L9domain-containingproteinOS=Chaetomiumthermophilum(strainDSM1495/CBS144.50/IMI039719)OX=759272GN=CTHT_0010280PE=3SV=1	0	0	0	0	0	0	0	554400	8092000	2290500	5647900	5286900	3184300	675440	1282600	460310	762450	1186400	226350	151380	75667	0	0	0	111620	0	0	94722	384300	143410	306320	199480	174700	781420	359740	731430	1734700	940060	1753100	788830	0	76848	84308	96562	254330	585580	1605100	4998800	7618800
tr|G0S084|G0S084_CHATD40Sribosomalproteins15-likeproteinOS=Chaetomiumthermophilum(strainDSM1495/CBS144.50/IMI039719)OX=759272GN=CTHT_0009120PE=3SV=1	108700	1483000	7030300	11407000	21878000	26198000	36461000	99046000	343500000	69657000	202610000	200760000	219630000	69279000	213250000	138020000	119520000	245180000	61575000	20484000	20489000	7352100	3023100	2773600	754740	890340	878870	1318800	178750	0	0	0	410910	310100	359040	0	0	0	0	0	166930	619740	4563100	11518000	30399000	40536000	72606000	166360000	205450000
tr|G0S835|G0S835_CHATDDipeptidaseOS=Chaetomiumthermophilum(strainDSM1495/CBS144.50/IMI039719)OX=759272GN=CTHT_0029230PE=3SV=1	0	0	27071	0	26303	20665	21335	30479	0	0	77296	0	0	0	0	62782	0	36278	15145	0	17357	0	0	0	0	0	0	0	0	16295	25827	25201	178310	248490	358020	437580	833680	817890	3356200	201880	0	0	0	0	0	0	0	0	0
tr|G0SG35|G0SG35_CHATDUncharacterizedproteinOS=Chaetomiumthermophilum(strainDSM1495/CBS144.50/IMI039719)OX=759272GN=CTHT_0064890PE=4SV=1	0	10068	52198	65967	0	104020	132680	10536	0	92265	0	0	0	0	0	0	0	0	61372	21191	0	0	13396	0	0	42672	48896	0	63406	0	11398	42094	111440	66048	351800	2139700	2189900	1621200	3957100	491600	0	0	17382	55948	86937	0	23887	35140	69553
tr|G0SG16|G0SG16_CHATDGH43_C2domain-containingproteinOS=Chaetomiumthermophilum(strainDSM1495/CBS144.50/IMI039719)OX=759272GN=CTHT_0064690PE=3SV=1	0	0	0	0	0	0	0	0	0	0	1707600	2279100	3690800	916600	4167600	1299000	1291900	1771600	85966	78919	0	0	0	0	0	0	0	0	474630	469120	486400	932190	699450	558870	350210	201780	0	0	0	0	0	0	0	0	0	0	0	0	0
tr|G0SAU4|G0SAU4_CHATDJdomain-containingproteinOS=Chaetomiumthermophilum(strainDSM1495/CBS144.50/IMI039719)OX=759272GN=CTHT_0047810PE=4SV=1	0	75662	1008400	1394700	2043200	2325600	1856500	1345300	506680	82034	126990	111660	63422	38732	0	0	0	336750	0	0	0	0	390630	111640	0	1221000	0	0	0	0	0	467470	793710	371890	350090	608340	0	0	0	0	0	89061	232770	165720	596260	576840	2404000	2576400	2502400
tr|G0SE02|G0SE02_CHATDPutative1,3-beta-glucanproteinOS=Chaetomiumthermophilum(strainDSM1495/CBS144.50/IMI039719)OX=759272GN=CTHT_0061940PE=3SV=1	0	0	0	0	0	0	0	0	0	0	0	0	0	0	0	0	0	0	0	0	0	0	0	0	0	0	0	0	0	0	0	145580	132140	303120	348700	220270	182060	0	0	0	0	0	0	0	0	40413	0	0	0
tr|G0SHS3|G0SHS3_CHATDCAP-Glydomain-containingproteinOS=Chaetomiumthermophilum(strainDSM1495/CBS144.50/IMI039719)OX=759272GN=CTHT_0073180PE=4SV=1	0	0	0	0	0	0	0	0	30016	0	0	0	0	0	0	0	0	0	0	0	0	0	0	0	135400	84228	103110	99519	264160	350220	649340	1985500	1111200	1317600	346810	0	0	0	554390	0	0	0	0	0	0	0	0	0	0
tr|G0S578|G0S578_CHATDPyridoxal5'-phosphatesynthaseOS=Chaetomiumthermophilum(strainDSM1495/CBS144.50/IMI039719)OX=759272GN=CTHT_0032540PE=4SV=1	0	0	0	0	0	0	59028	335390	316410	0	0	173010	0	0	0	0	0	0	0	0	0	0	0	0	0	0	0	0	0	0	74944	0	0	0	346670	458180	0	241410	0	1811700	0	0	15755	31726	0	0	0	0	0
tr|G0S3Y7|G0S3Y7_CHATDNADHdehydrogenase[ubiquinone]iron-sulfurprotein4,mitochondrialOS=Chaetomiumthermophilum(strainDSM1495/CBS144.50/IMI039719)OX=759272GN=CTHT_0039340PE=3SV=1	0	28980	849130	0	393640	0	0	0	0	0	0	0	0	0	0	0	0	0	0	11892	0	0	0	0	0	0	2700100	0	0	0	0	0	0	0	343980	0	0	0	0	0	0	315450	171630	171520	0	0	0	0	0
tr|G0SFL1|G0SFL1_CHATD40SribosomalproteinS14-likeproteinOS=Chaetomiumthermophilum(strainDSM1495/CBS144.50/IMI039719)OX=759272GN=CTHT_0071230PE=1SV=1	418550	4532800	13666000	19460000	41013000	51969000	89460000	129600000	409260000	139120000	312710000	295680000	303330000	102570000	270500000	130440000	150550000	229980000	46411000	16049000	15340000	7615200	3450900	3651300	1373100	945300	696110	0	0	144730	0	0	0	0	343300	0	0	0	4556200	0	450830	1226200	10700000	23385000	82524000	89460000	237770000	498810000	783740000
tr|G0SAN5|G0SAN5_CHATDTubulin-tyrosineligase-likeproteinOS=Chaetomiumthermophilum(strainDSM1495/CBS144.50/IMI039719)OX=759272GN=CTHT_0042910PE=4SV=1	0	0	0	0	0	0	0	0	0	0	0	0	0	0	141470	93497	243990	0	0	0	0	37129	0	0	0	0	0	0	0	0	0	0	0	399530	342520	0	0	0	0	0	0	0	0	0	0	0	0	0	0
tr|G0RYA0|G0RYA0_CHATDUncharacterizedproteinOS=Chaetomiumthermophilum(strainDSM1495/CBS144.50/IMI039719)OX=759272GN=CTHT_0005950PE=4SV=1	0	0	0	0	0	57262	0	0	0	0	0	0	0	0	0	0	0	0	0	0	0	0	0	0	0	0	0	0	0	0	0	0	0	0	341950	0	0	0	629820	771070	0	0	0	0	0	0	0	0	0
tr|G0S697|G0S697_CHATDUncharacterizedproteinOS=Chaetomiumthermophilum(strainDSM1495/CBS144.50/IMI039719)OX=759272GN=CTHT_0025970PE=4SV=1	387880	2492800	6566600	7459900	19144000	21120000	25514000	15904000	31829000	6139400	7341600	5321600	3088400	1241500	1367400	384110	872750	11380000	4175600	284950	528330	233250	432060	497680	0	0	26613	65413	0	309050	86646	504290	0	445580	335790	3165800	7408700	1506600	8568400	2691900	48862	392570	874250	2596100	7002600	8263100	13618000	15946000	24747000
tr|G0S6Y4|G0S6Y4_CHATDClusteredmitochondriaproteinhomologOS=Chaetomiumthermophilum(strainDSM1495/CBS144.50/IMI039719)OX=759272GN=CLU1PE=3SV=1	0	25148	432870	633890	1372400	1624600	3464500	4523700	10838000	3265700	5015300	4331600	2536600	1280500	1090500	299880	474000	202750	291130	129240	241930	393870	478440	244760	10613	258280	260710	674300	569340	638070	347280	1343900	603110	279910	335160	85891	64553	99182	0	0	48726	40685	930720	3565900	12367000	12947000	17955000	18017000	20019000
sp|G0S024|NIC96_CHATDNucleoporinNIC96OS=Chaetomiumthermophilum(strainDSM1495/CBS144.50/IMI039719)OX=759272GN=NIC96PE=1SV=1	0	0	0	0	0	0	0	0	0	0	0	0	0	0	0	0	0	0	0	0	0	0	151990	60096	92097	25975	110340	133800	75248	0	0	0	0	373450	335140	0	0	0	0	0	0	0	0	0	0	0	0	0	0
sp|G0SBQ3|NSP1_CHATDNucleoporinNSP1OS=Chaetomiumthermophilum(strainDSM1495/CBS144.50/IMI039719)OX=759272GN=NSP1PE=1SV=1	0	68725	50626	39275	88918	0	64086	75068	0	0	0	146990	692810	292980	510490	86113	236240	305140	105010	242810	336330	754730	1373500	404460	2261100	1860300	1574400	309240	2579000	652620	744780	699860	980120	956290	332460	283470	229060	205470	507490	0	0	0	46661	64661	109230	70485	64225	0	287500
tr|G0S8V0|G0S8V0_CHATDUncharacterizedproteinOS=Chaetomiumthermophilum(strainDSM1495/CBS144.50/IMI039719)OX=759272GN=CTHT_0043510PE=4SV=1	12584	255420	729520	824840	1353200	2100900	2315600	2246800	7439700	1537600	3494100	5315500	2598200	497040	1321400	267010	442160	433560	278790	99318	140430	80247	42561	198580	76359	81912	295080	341670	438890	337140	197410	509510	392730	537870	331410	108240	0	96848	109590	0	23198	53251	595190	307980	1214900	1121200	1952000	2550100	2705900
tr|G0S4V5|G0S4V5_CHATDM20_dimerdomain-containingproteinOS=Chaetomiumthermophilum(strainDSM1495/CBS144.50/IMI039719)OX=759272GN=CTHT_0031810PE=3SV=1	0	14474	68326	97826	0	0	0	80670	1416800	0	0	0	0	0	0	38946	0	0	209840	122140	182870	0	0	0	0	0	0	0	0	178430	0	0	0	279780	328910	976040	4333300	10698000	71204000	15153000	2454	0	14271	0	35788	0	89585	136040	0
tr|G0SB36|G0SB36_CHATDProtein-lysineN-methyltransferaseEFM5OS=Chaetomiumthermophilum(strainDSM1495/CBS144.50/IMI039719)OX=759272GN=EFM5PE=3SV=1	0	0	0	0	0	0	0	0	0	0	0	0	0	0	0	0	0	0	0	0	0	0	0	0	0	0	0	0	0	0	0	0	139720	263690	327870	343520	210070	0	0	0	0	0	0	0	0	0	0	0	0
sp|G0S488|NMD3_CHATD60SribosomalexportproteinNMD3OS=Chaetomiumthermophilum(strainDSM1495/CBS144.50/IMI039719)OX=759272GN=NMD3PE=3SV=2	0	0	0	0	0	26984	0	0	0	0	0	0	0	0	0	0	0	79407	0	58249	0	0	0	0	0	0	0	0	0	97149	67792	500780	563800	616870	327460	0	27132	192910	0	0	28761	0	10202	74199	32191	28541	86901	202850	122680
tr|G0SBP3|G0SBP3_CHATDInorganicdiphosphataseOS=Chaetomiumthermophilum(strainDSM1495/CBS144.50/IMI039719)OX=759272GN=CTHT_0054290PE=3SV=1	0	25730	151490	189780	224230	107740	162850	44202	272290	0	159190	0	0	0	0	0	22863	144650	25748	16863	0	26646	54548	27299	0	24740	228260	83944	184340	99297	62481	132330	120750	138140	326700	59090	0	58865	231550	0	0	225990	506170	372630	162570	188700	67413	381840	521820
tr|G0SHE9|G0SHE9_CHATDPyrroline-5-carboxylatereductaseOS=Chaetomiumthermophilum(strainDSM1495/CBS144.50/IMI039719)OX=759272GN=CTHT_0069780PE=3SV=1	0	0	0	0	0	0	0	113880	0	151000	0	289750	294380	0	190690	158290	303460	2201700	665370	716610	245050	812900	1482000	719520	651400	1815600	1221300	1593400	980770	75699	0	0	0	0	324250	0	356480	3349200	17126000	3856600	0	0	0	0	0	0	465050	656960	0
tr|G0SDM9|G0SDM9_CHATDcAMP-dependentproteinkinaseregulatorysubunitOS=Chaetomiumthermophilum(strainDSM1495/CBS144.50/IMI039719)OX=759272GN=CTHT_0052350PE=3SV=1	0	0	0	0	0	0	0	0	0	0	0	0	77290	0	65993	0	0	0	0	0	0	0	0	0	0	0	0	0	0	0	0	109900	318730	499490	321390	335120	478830	573910	4549100	670270	0	0	0	0	0	0	0	0	0
tr|G0S9U3|G0S9U3_CHATDFe2OGdioxygenasedomain-containingproteinOS=Chaetomiumthermophilum(strainDSM1495/CBS144.50/IMI039719)OX=759272GN=CTHT_0047190PE=3SV=1	0	0	0	0	0	0	0	0	0	0	0	0	0	0	10024	12401	87797	518930	147750	163420	344130	259290	255940	126100	93464	43288	0	0	0	0	0	0	58638	274810	320190	214530	89107	51478	0	0	0	0	0	0	0	0	0	0	0
tr|G0S180|G0S180_CHATDUncharacterizedproteinOS=Chaetomiumthermophilum(strainDSM1495/CBS144.50/IMI039719)OX=759272GN=CTHT_0012650PE=3SV=1	0	0	0	0	0	0	0	0	0	0	0	0	0	0	0	0	0	0	0	0	0	0	0	0	0	152340	175190	1139400	3231300	4444000	4385700	3959700	1447600	516960	318770	172980	62638	0	0	0	0	0	0	0	0	0	0	0	0
tr|G0RXS0|G0RXS0_CHATDUncharacterizedproteinOS=Chaetomiumthermophilum(strainDSM1495/CBS144.50/IMI039719)OX=759272GN=CTHT_0000170PE=3SV=1	15772	0	271680	0	0	0	0	0	68461	0	93282	14270	31947	18738	25500	10165	44231	0	33277	33911	0	0	0	0	0	0	63620	0	38280	0	0	41843	0	184840	316740	0	783830	4433700	17134000	5230700	0	32977	0	0	0	0	64520	0	111760
tr|G0SBL9|G0SBL9_CHATDU2smallnuclearribonucleoproteinB'-likeproteinOS=Chaetomiumthermophilum(strainDSM1495/CBS144.50/IMI039719)OX=759272GN=CTHT_0054050PE=4SV=1	0	0	85832	181540	296200	267250	361790	753070	2190500	285390	0	0	0	0	0	53781	1206200	1194600	242870	0	0	0	0	0	304350	802060	1785600	258810	2096000	2383400	1311200	2346900	0	345690	315710	282020	273160	0	577300	0	0	0	0	99297	722470	682190	70095	831200	758120
tr|G0SDS8|G0SDS8_CHATD60SribosomalproteinL22-likeproteinOS=Chaetomiumthermophilum(strainDSM1495/CBS144.50/IMI039719)OX=759272GN=CTHT_0052850PE=3SV=1	4810	784640	9926200	14733000	32208000	50521000	85276000	158490000	401050000	193020000	415120000	341470000	239220000	41274000	57751000	17654000	17149000	14680000	3034700	1880400	1693300	1528300	1192500	907270	691000	752310	184000	275200	554140	168030	105640	182570	354100	296250	311260	0	899550	1059300	2049000	1939000	0	0	529260	1839200	7800200	9313900	72815000	151710000	132840000
tr|G0S7K1|G0S7K1_CHATDGMPsynthase[glutamine-hydrolyzing]OS=Chaetomiumthermophilum(strainDSM1495/CBS144.50/IMI039719)OX=759272GN=CTHT_0036600PE=3SV=1	0	66784	0	16065	0	239120	0	0	122230	22534	26944	0	0	0	0	27016	0	0	59775	0	0	0	0	0	0	0	90983	0	171120	0	0	0	0	221960	307000	0	397700	10155000	107510000	32545000	0	0	0	0	10566	84258	190500	0	0
tr|G0SDQ6|G0SDQ6_CHATDS-(hydroxymethyl)glutathionedehydrogenaseOS=Chaetomiumthermophilum(strainDSM1495/CBS144.50/IMI039719)OX=759272GN=CTHT_0052630PE=3SV=1	0	76215	26619	126530	204610	0	83638	0	501560	0	0	0	0	0	0	0	0	0	0	0	39918	0	122340	0	0	156270	0	187940	1091500	0	0	0	305300	386730	306790	116230	0	0	404560	164490	0	0	15466	21809	0	0	291950	406800	660300
tr|G0SHG5|G0SHG5_CHATDRNArecognitionmotif-containingproteinOS=Chaetomiumthermophilum(strainDSM1495/CBS144.50/IMI039719)OX=759272GN=CTHT_0069940PE=4SV=1	0	0	0	0	0	0	0	0	0	51495	0	0	160610	0	346880	0	0	0	0	0	153090	210900	94663	126250	142290	153150	178100	291040	576620	486400	356600	627920	391400	396260	305210	167700	136230	0	0	0	0	0	0	0	0	28058	43718	0	0
tr|G0S4R4|G0S4R4_CHATD5-methyltetrahydropteroyltriglutamate--homocysteineS-methyltransferaseOS=Chaetomiumthermophilum(strainDSM1495/CBS144.50/IMI039719)OX=759272GN=CTHT_0023250PE=3SV=1	18209	22582	21860	155830	41223	28323	42857	64668	0	0	45273	29454	16577	16830	0	28644	23021	117890	46918	13371	47286	71747	97212	120710	32722	59953	150650	230820	0	13737	0	0	0	0	304610	98003	169390	85851	167210	81993	0	23315	107370	84689	36535	58843	221720	22663	18733
tr|G0SHK4|G0SHK4_CHATDExportin-TOS=Chaetomiumthermophilum(strainDSM1495/CBS144.50/IMI039719)OX=759272GN=CTHT_0070330PE=3SV=1	0	21371	126360	126310	142200	64259	111070	0	0	0	0	0	0	0	0	0	25237	0	0	0	163230	0	0	0	0	80244	0	0	0	0	0	0	0	35043	304230	790030	1674800	948160	3239600	744820	0	13018	42293	29873	86280	86962	80662	129990	184380
tr|G0SFG9|G0SFG9_CHATDEnoyl-CoAhydratase-likeproteinOS=Chaetomiumthermophilum(strainDSM1495/CBS144.50/IMI039719)OX=759272GN=CTHT_0070770PE=3SV=1	0	0	15673	0	0	69517	24469	0	0	154280	0	0	0	0	0	0	0	32548	0	0	0	0	0	0	169930	0	0	0	0	0	58462	163950	0	0	303460	0	0	125100	78159000	116510000	0	0	0	33487	28758	33832	0	0	0
tr|G0S0Z4|G0S0Z4_CHATD40Sribosomalproteins9-likeproteinOS=Chaetomiumthermophilum(strainDSM1495/CBS144.50/IMI039719)OX=759272GN=CTHT_0011770PE=1SV=1	22455	2011500	10853000	12703000	20322000	27264000	42428000	62430000	144640000	103840000	186310000	182380000	192270000	93439000	193500000	112360000	132340000	150680000	31499000	14803000	7053600	6071800	2524400	2948700	1022500	381300	0	119680	0	103310	170700	373600	189760	784800	303310	380330	78038	273620	848080	218380	55600	113160	2045200	5497900	26074000	38495000	91204000	169460000	225870000
tr|G0SD09|G0SD09_CHATDFructose-bisphosphatealdolaseOS=Chaetomiumthermophilum(strainDSM1495/CBS144.50/IMI039719)OX=759272GN=CTHT_0050360PE=3SV=1	0	34184	357390	141430	163730	0	97625	0	0	0	1969000	0	1256100	607780	0	0	0	0	171150	0	0	0	0	0	0	435420	0	0	0	0	0	100940	80403	201830	303160	183380	103860	300920	3900500	97389000	27238	33202	16924	64203	25118	168800	79856	78749	33341
tr|G0S3L1|G0S3L1_CHATDUncharacterizedproteinOS=Chaetomiumthermophilum(strainDSM1495/CBS144.50/IMI039719)OX=759272GN=CTHT_0021650PE=4SV=1	0	0	0	0	0	0	0	0	0	0	0	0	0	0	0	0	0	0	0	0	0	0	0	0	0	0	0	0	0	0	0	0	0	0	300260	246120	64321	129760	55695	0	0	0	0	0	0	0	0	0	0
tr|G0RY98|G0RY98_CHATDGlyco_hydro_63domain-containingproteinOS=Chaetomiumthermophilum(strainDSM1495/CBS144.50/IMI039719)OX=759272GN=CTHT_0005930PE=3SV=1	0	0	0	0	51949	0	31990	0	0	60315	247320	213130	0	0	0	0	0	0	0	0	0	19990	0	0	0	0	0	0	0	0	0	0	79549	220330	296940	0	297400	259700	112440	153960	0	0	0	0	0	0	0	0	0
tr|G0S8M7|G0S8M7_CHATDPutativefolicacidsynthesisproteinOS=Chaetomiumthermophilum(strainDSM1495/CBS144.50/IMI039719)OX=759272GN=CTHT_0038640PE=3SV=1	0	0	0	0	0	0	0	0	0	0	0	0	0	0	0	0	0	0	0	0	0	0	0	0	0	0	0	71904	0	0	0	0	0	0	295560	557830	564660	373240	2672400	191600	0	0	0	0	0	0	0	0	0
tr|G0RZP3|G0RZP3_CHATDCOP9signalosomecomplexsubunit4OS=Chaetomiumthermophilum(strainDSM1495/CBS144.50/IMI039719)OX=759272GN=CTHT_0003680PE=3SV=1	0	0	0	85030	0	0	0	0	58450	0	0	0	0	80969	0	0	0	29634	63729	51891	138210	259250	469150	441700	2009700	6935300	13212000	19860000	10958000	3803900	2900900	3929100	1161700	627470	293920	0	0	286100	0	0	0	0	0	0	0	0	0	0	0
tr|G0SCE2|G0SCE2_CHATD60SribosomalproteinL20OS=Chaetomiumthermophilum(strainDSM1495/CBS144.50/IMI039719)OX=759272GN=CTHT_0056900PE=3SV=1	0	2048700	10567000	14694000	28114000	43597000	80764000	120310000	266010000	141670000	281290000	210270000	151060000	39284000	63375000	25003000	17172000	14451000	2465400	287020	367510	329830	617990	322820	301980	364990	413100	0	258700	0	0	0	0	618580	293530	0	0	239800	3188900	0	52234	50109	2452500	9336900	24285000	19717000	110430000	230460000	325330000
tr|G0SCG6|G0SCG6_CHATDDNAhelicaseOS=Chaetomiumthermophilum(strainDSM1495/CBS144.50/IMI039719)OX=759272GN=CTHT_0057150PE=3SV=1	0	0	0	0	0	0	0	0	57933	15054	0	0	0	70957	0	0	84587	0	45405	0	0	0	0	0	0	0	0	0	17210	0	31588	49148	74715	419590	291250	166140	65173	0	0	0	0	0	0	0	0	0	0	0	0
tr|G0S468|G0S468_CHATDPutativeelongationfactorOS=Chaetomiumthermophilum(strainDSM1495/CBS144.50/IMI039719)OX=759272GN=CTHT_0030910PE=3SV=1	0	10644	63534	55121	99891	109740	49796	46573	557460	57512	289850	1081800	1161700	406100	922760	943440	2182400	2813900	1611100	3373400	2577000	3140500	3114000	2074100	2905800	3598700	2329900	3234200	2006300	680100	821640	629440	534030	295450	290880	182500	192360	184520	489660	140860	0	97226	45121	57263	74281	398040	1652600	3481100	3114500
tr|G0S0M1|G0S0M1_CHATDFormyltetrahydrofolatedeformylase-likeproteinOS=Chaetomiumthermophilum(strainDSM1495/CBS144.50/IMI039719)OX=759272GN=CTHT_0010500PE=3SV=1	0	0	0	0	0	0	0	0	0	121140	0	0	0	0	0	0	0	0	0	0	0	0	0	0	0	0	0	0	0	0	0	93646	494760	914130	290530	130490	1877000	0	1168700	6961900	0	0	0	0	0	24010	0	0	0
tr|G0SHV0|G0SHV0_CHATDGTP:AMPphosphotransferase,mitochondrialOS=Chaetomiumthermophilum(strainDSM1495/CBS144.50/IMI039719)OX=759272GN=ADK2PE=3SV=1	0	0	0	0	0	0	0	0	0	0	0	0	0	0	0	0	0	0	0	0	0	19266	0	0	0	0	0	0	131910	295050	533940	1210000	823620	450650	289270	186400	0	107120	1411800	551170	0	0	0	60482	0	0	14149	11995	0
tr|G0S5S6|G0S5S6_CHATDUncharacterizedproteinOS=Chaetomiumthermophilum(strainDSM1495/CBS144.50/IMI039719)OX=759272GN=CTHT_0033460PE=1SV=1	0	0	0	0	0	0	0	0	0	0	0	0	0	0	0	0	0	0	0	0	0	0	0	0	0	35070	0	0	0	0	0	0	0	103620	288630	110780	78463	0	0	0	0	0	0	0	0	29912	0	0	21053
tr|G0SAJ9|G0SAJ9_CHATD60SribosomalproteinL8OS=Chaetomiumthermophilum(strainDSM1495/CBS144.50/IMI039719)OX=759272GN=CTHT_0042550PE=3SV=1	0	2672300	5776200	11121000	21823000	40229000	71270000	120830000	393990000	163730000	190560000	221960000	137840000	41606000	47979000	19902000	14608000	14060000	3193600	1258600	660520	523370	384350	310030	443360	0	199850	264070	102460	0	125590	435360	0	0	285660	0	0	633920	1060600	213150	31788	305720	3559200	13188000	31735000	18322000	78143000	170670000	169220000
tr|G0S2X8|G0S2X8_CHATDT-complexprotein1subunitetaOS=Chaetomiumthermophilum(strainDSM1495/CBS144.50/IMI039719)OX=759272GN=CTHT_0018870PE=3SV=1	0	77186	1033700	1484900	2273800	2817700	5441900	5583300	18169000	4756300	11223000	10750000	8366700	2361400	4614300	2882600	6877500	20293000	7671000	11004000	14815000	15028000	11950000	9462400	3441400	3245000	3221700	2730400	2039800	1223900	1268500	737770	670000	533230	282330	183440	532430	1359500	10355000	1748700	17337	14937	137810	79811	520560	235460	807650	917270	1479200
tr|G0S7Q3|G0S7Q3_CHATDGlycogen[starch]synthaseOS=Chaetomiumthermophilum(strainDSM1495/CBS144.50/IMI039719)OX=759272GN=CTHT_0028430PE=3SV=1	0	0	0	84697	74208	322470	274630	612180	171930	95171	543090	533530	291090	53670	615860	731650	1376900	1546400	863780	463270	131270	80648	0	12601	0	0	0	0	0	0	0	0	597220	1311200	282310	0	453540	0	0	0	0	0	0	0	275660	376350	103740	101120	100150
tr|G0RYS1|G0RYS1_CHATD26Sproteaseregulatorysubunit8-likeproteinOS=Chaetomiumthermophilum(strainDSM1495/CBS144.50/IMI039719)OX=759272GN=CTHT_0007690PE=3SV=1	0	31026	1001000	2126300	3564500	1680000	4203500	1972300	9159200	1441100	3027800	6459600	5684500	4564100	10985000	9020100	23562000	35991000	11511000	6958700	4742700	2501900	1564200	2197300	592090	220660	825890	187230	104170	0	917880	0	1604000	1594000	281910	0	0	0	0	0	0	0	0	0	75105	22514	313320	1377100	860180
tr|G0SCL8|G0SCL8_CHATDBeta-hexosaminidaseOS=Chaetomiumthermophilum(strainDSM1495/CBS144.50/IMI039719)OX=759272GN=CTHT_0057690PE=3SV=1	0	0	0	0	0	0	0	0	0	0	0	0	0	0	0	0	0	0	0	0	0	0	0	0	0	0	0	0	0	0	0	0	0	0	281220	252140	0	49396	296960	85106	0	0	52623	0	0	0	0	0	0
tr|G0SBT9|G0SBT9_CHATDUncharacterizedproteinOS=Chaetomiumthermophilum(strainDSM1495/CBS144.50/IMI039719)OX=759272GN=CTHT_0054760PE=4SV=1	0	0	0	0	0	0	0	0	0	0	0	0	0	0	0	0	0	0	0	0	0	0	0	0	0	0	0	0	0	0	0	0	28461	53395	274920	639400	396220	369760	944140	282880	0	0	47182	0	0	0	0	0	0
tr|G0S8P4|G0S8P4_CHATDUncharacterizedproteinOS=Chaetomiumthermophilum(strainDSM1495/CBS144.50/IMI039719)OX=759272GN=CTHT_0039860PE=4SV=1	0	158200	2127000	3572400	4696300	4252600	4322400	3084200	0	0	0	152810	0	25882	0	0	915640	2183500	370150	505570	681880	592920	0	0	0	0	0	0	0	373840	353910	445360	263930	282190	271620	355650	301800	295780	2237600	1709200	27544	54747	242090	172080	377640	332870	1590200	1271400	0
tr|G0SB16|G0SB16_CHATDUncharacterizedproteinOS=Chaetomiumthermophilum(strainDSM1495/CBS144.50/IMI039719)OX=759272GN=CTHT_0048550PE=4SV=1	0	0	19763	48309	0	0	0	0	1578900	843840	562900	397230	376340	168590	300450	230570	445440	359490	86230	57915	60054	0	80005	0	0	0	0	0	70625	0	93098	241520	0	0	258880	752120	1607000	2551700	10208000	2204900	0	87715	91365	150510	322490	319430	208510	157850	260240
tr|G0SAY9|G0SAY9_CHATDUncharacterizedproteinOS=Chaetomiumthermophilum(strainDSM1495/CBS144.50/IMI039719)OX=759272GN=CTHT_0048280PE=1SV=1	0	0	0	0	0	0	0	38608	88481	0	0	0	0	0	0	0	0	0	0	0	0	0	0	0	0	0	0	0	0	0	0	309120	154180	365010	257780	162770	515640	345670	1177100	384320	0	0	32710	40143	78946	88271	511000	650210	0
tr|G0S622|G0S622_CHATDUncharacterizedproteinOS=Chaetomiumthermophilum(strainDSM1495/CBS144.50/IMI039719)OX=759272GN=CTHT_0033900PE=4SV=1	0	0	0	0	0	0	0	83242	781660	196030	436100	383730	467690	155700	203630	80294	145760	424250	131250	117390	222280	202320	429570	226630	314440	1295000	1182900	1568700	987000	654340	370550	527090	302850	275160	255640	123440	0	0	0	0	0	0	0	0	0	0	121660	145980	217310
tr|G0S874|G0S874_CHATDCOP9signalosomecomplexsubunit6OS=Chaetomiumthermophilum(strainDSM1495/CBS144.50/IMI039719)OX=759272GN=CTHT_0037820PE=3SV=1	0	0	0	0	0	0	81415	0	516680	0	0	396590	0	0	0	0	0	0	0	493900	988460	1145800	781170	195080	1704400	5719700	11641000	10452000	8938000	2904000	1731800	1085100	603040	117060	255160	145430	826480	0	4168200	0	52895	0	0	0	0	0	0	0	0
tr|G0S7Y9|G0S7Y9_CHATDCoatomersubunitbeta'OS=Chaetomiumthermophilum(strainDSM1495/CBS144.50/IMI039719)OX=759272GN=CTHT_0037490PE=3SV=1	0	46182	407640	801430	1115500	827190	1059600	539390	723260	461790	387860	513030	1459700	798080	2189700	994210	1422400	3549100	756040	543670	314050	245950	395300	328020	60318	40225	21189	0	0	0	61514	0	0	119530	253530	63541	0	0	0	0	0	22882	293860	478050	1830300	2573600	4402800	5598800	5394700
sp|G0S7B6|NU170_CHATDNucleoporinNUP170OS=Chaetomiumthermophilum(strainDSM1495/CBS144.50/IMI039719)OX=759272GN=NUP170PE=1SV=1	0	0	0	32967	0	0	0	0	0	0	0	0	0	0	0	0	0	0	0	0	0	0	0	0	0	0	21987	0	0	0	0	82330	261180	287990	252760	101970	0	0	0	0	0	0	15968	0	0	0	15093	0	0
tr|G0SF71|G0SF71_CHATDPyridoxalkinaseOS=Chaetomiumthermophilum(strainDSM1495/CBS144.50/IMI039719)OX=759272GN=CTHT_0061020PE=3SV=1	0	0	0	0	0	0	0	0	0	0	0	0	0	0	0	0	0	0	0	0	0	0	0	0	0	0	0	0	111020	0	0	0	0	175320	252300	207610	166410	127890	0	275020	0	0	0	0	0	0	0	0	0
tr|G0S0C7|G0S0C7_CHATDHMGboxdomain-containingproteinOS=Chaetomiumthermophilum(strainDSM1495/CBS144.50/IMI039719)OX=759272GN=CTHT_0009550PE=4SV=1	20608	104690	393250	936830	1200400	2361100	10283000	8404800	26642000	13817000	25810000	22756000	15437000	6038000	12834000	7300700	11546000	9757300	1202200	679930	383830	0	317360	20343	74402	622530	108520	183500	546310	73892	138680	0	0	0	250110	0	0	0	0	519330	76154	49408	1306100	960530	1161700	3056400	12013000	8367100	18385000
tr|G0S866|G0S866_CHATDFattyacidsynthasesubunitalphaOS=Chaetomiumthermophilum(strainDSM1495/CBS144.50/IMI039719)OX=759272GN=CTHT_0037740PE=3SV=1	426490	2913800	13697000	17340000	27206000	26477000	26166000	18204000	27592000	4873000	5607000	3463200	2560000	941720	902460	445320	538270	697330	259380	136440	588170	294550	72659	148290	512920	1117100	826910	911780	443850	377240	233820	279620	133120	313600	247810	572990	400790	307760	152360	1496700	13295	39099	274770	638540	3886100	6209500	8953900	16486000	26635000
tr|G0SFL0|G0SFL0_CHATD60Sribosomalproteinl7-likeproteinOS=Chaetomiumthermophilum(strainDSM1495/CBS144.50/IMI039719)OX=759272GN=CTHT_0071220PE=3SV=1	0	1430100	24768000	28763000	54694000	109110000	173400000	268490000	1018500000	240310000	805210000	635170000	523270000	151620000	140630000	62357000	53144000	36103000	5726600	4926100	1739100	1033900	1180700	818780	1322200	1032100	353930	537230	205070	300130	187010	0	0	0	241530	0	0	593470	0	0	378220	1517500	4181000	15453000	28579000	40557000	153050000	267990000	197260000
tr|G0SGH0|G0SGH0_CHATDRibose-phosphatepyrophosphokinase-likeproteinOS=Chaetomiumthermophilum(strainDSM1495/CBS144.50/IMI039719)OX=759272GN=CTHT_0066300PE=3SV=1	23287	413170	1729300	1801600	2776100	2278700	2595100	1696200	5854100	1055100	1997100	1650500	684930	354950	307370	158220	100660	198070	24836	0	0	49379	0	112580	0	0	0	0	0	0	0	0	0	0	237570	0	102220	0	0	0	111690	58558	926430	555500	814070	852080	884860	600630	669850
tr|G0S2A9|G0S2A9_CHATDDNAprimaseOS=Chaetomiumthermophilum(strainDSM1495/CBS144.50/IMI039719)OX=759272GN=CTHT_0016590PE=3SV=1	0	0	0	0	0	0	0	0	0	0	0	0	0	10856	0	0	0	0	0	0	0	0	0	0	0	0	0	0	0	0	90178	205440	274950	331430	237010	214370	217590	111100	1437100	0	0	0	0	0	0	0	0	0	0
tr|G0S5E0|G0S5E0_CHATDDUF2428domain-containingproteinOS=Chaetomiumthermophilum(strainDSM1495/CBS144.50/IMI039719)OX=759272GN=CTHT_0024470PE=4SV=1	0	50375	162850	238850	223570	229070	158070	125530	0	0	0	0	0	0	0	0	0	0	0	0	95473	0	0	0	0	0	0	546620	374370	396070	473920	980900	550660	231310	236140	232130	354890	618390	5655000	1915900	0	0	88284	85499	167130	221570	217110	219150	225710
tr|G0RYM6|G0RYM6_CHATDUncharacterizedproteinOS=Chaetomiumthermophilum(strainDSM1495/CBS144.50/IMI039719)OX=759272GN=CTHT_0007230PE=3SV=1	0	0	0	0	0	0	0	0	0	0	0	0	0	0	0	0	0	0	0	77306	0	50659	0	0	0	0	0	0	0	0	0	0	0	106650	230580	353270	1349100	201120	1163800	85720	0	0	0	0	0	0	0	0	0
tr|G0SFG4|G0SFG4_CHATDPutativeactincross-linkingproteinOS=Chaetomiumthermophilum(strainDSM1495/CBS144.50/IMI039719)OX=759272GN=CTHT_0070720PE=3SV=1	0	0	0	0	0	0	0	0	0	0	0	0	0	0	0	0	0	0	0	0	0	0	0	0	0	0	0	0	0	268660	473190	779280	451150	0	229570	0	1611200	1167800	0	0	0	0	0	0	0	0	0	0	0
tr|G0SH48|G0SH48_CHATD1,3-beta-glucanosyltransferaseOS=Chaetomiumthermophilum(strainDSM1495/CBS144.50/IMI039719)OX=759272GN=CTHT_0068680PE=3SV=1	0	0	0	0	0	0	70095	0	0	0	0	0	0	0	0	0	0	0	0	0	0	0	0	0	0	0	0	0	0	0	0	0	0	0	229330	176150	187140	218910	0	709640	0	0	0	0	26684	0	0	0	0
tr|G0S336|G0S336_CHATDNitricoxidedioxygenaseOS=Chaetomiumthermophilum(strainDSM1495/CBS144.50/IMI039719)OX=759272GN=CTHT_0019520PE=3SV=1	14572	161010	815650	899520	1208600	777420	1022800	744700	348870	125220	365650	97473	156790	68997	202570	60740	115700	522230	0	110720	272560	181320	305950	81555	0	121630	33498	80109	243720	41198	292280	775280	1420200	0	228080	90297	58192	0	840500	683500	0	93007	117800	150090	279140	174230	194770	337430	253020
tr|G0SB34|G0SB34_CHATD26Sproteasomeregulatorysubunitrpn9-likeproteinOS=Chaetomiumthermophilum(strainDSM1495/CBS144.50/IMI039719)OX=759272GN=CTHT_0048730PE=3SV=1	0	28262	308820	517410	1060500	656620	970550	851790	404350	788240	1280600	2060500	2098300	1685400	4413300	3325000	9086500	9256000	3131200	2903900	1705900	1081700	422210	710560	286080	538530	328330	321030	370330	117120	282070	182990	110100	58938	227820	204760	0	0	0	0	0	0	61319	55814	0	75717	73735	173400	156070
tr|G0S092|G0S092_CHATDMMS19nucleotideexcisionrepairproteinOS=Chaetomiumthermophilum(strainDSM1495/CBS144.50/IMI039719)OX=759272GN=CTHT_0009200PE=3SV=1	0	0	0	0	0	0	0	0	0	0	0	0	0	0	0	0	0	0	0	0	0	0	0	0	0	0	93191	22677	211790	489810	315780	818030	662070	369200	223880	21377	0	0	0	0	0	0	47926	0	0	0	0	0	0
tr|G0SEY2|G0SEY2_CHATDIU_nuc_hydrodomain-containingproteinOS=Chaetomiumthermophilum(strainDSM1495/CBS144.50/IMI039719)OX=759272GN=CTHT_0060110PE=3SV=1	0	0	0	1214000	254640	1358900	363370	0	561790	0	0	0	0	0	0	0	52560	0	0	0	0	0	0	0	0	0	0	0	0	0	0	0	0	0	220670	0	0	192900	0	4530000	0	0	0	21672	0	0	0	0	0
tr|G0S678|G0S678_CHATDCentromere-bindingprotein1-likeproteinOS=Chaetomiumthermophilum(strainDSM1495/CBS144.50/IMI039719)OX=759272GN=CTHT_0025780PE=4SV=1	0	0	113260	69936	184510	451050	1737300	2653000	7919500	4023800	5850700	5313200	4846300	1910800	4332400	2430100	3934200	10809000	2505900	2665900	322400	1738500	2286400	1410400	1077000	879080	1226800	2095100	1112400	0	745670	794510	0	0	217910	0	0	0	0	0	0	22252	0	0	0	418170	332410	0	0
tr|G0S1N7|G0S1N7_CHATDBTB/POZdomain-containingproteinOS=Chaetomiumthermophilum(strainDSM1495/CBS144.50/IMI039719)OX=759272GN=CTHT_0014260PE=4SV=1	0	0	13153	0	0	0	0	0	0	0	0	0	0	0	0	0	0	0	0	0	0	0	0	0	0	0	0	0	0	0	0	0	30031	0	217070	241300	94684	58637	0	96246	0	0	0	0	0	0	0	0	64031
tr|G0SC17|G0SC17_CHATDHistonedeacetylaseOS=Chaetomiumthermophilum(strainDSM1495/CBS144.50/IMI039719)OX=759272GN=CTHT_0055570PE=3SV=1	0	17305	68049	92967	117550	232780	0	0	0	0	0	0	0	0	0	15164	492730	2079200	671310	777220	1592100	190700	0	446920	283960	0	0	0	64487	561310	634210	310020	335000	434760	214220	230080	157130	138480	1056400	0	0	0	0	0	0	0	72078	0	159520
tr|G0S1X1|G0S1X1_CHATDAcetyl-CoAdeacylaseOS=Chaetomiumthermophilum(strainDSM1495/CBS144.50/IMI039719)OX=759272GN=CTHT_0015140PE=3SV=1	0	0	6394	37985	11519	91816	0	76504	0	0	0	0	12199	209230	149200	11649	103280	237210	126390	182830	273830	1172500	37762000	7275200	21278000	29411000	15722000	12138000	5089300	2751200	1850300	1735900	641180	809690	212700	65226	108590	16660	214950	3172400	0	0	0	0	47929	12782	0	26958	0
tr|G0SB61|G0SB61_CHATDChitinsynthase-likeproteinOS=Chaetomiumthermophilum(strainDSM1495/CBS144.50/IMI039719)OX=759272GN=CTHT_0049020PE=4SV=1	0	0	0	0	0	0	0	0	0	0	0	0	0	0	0	0	0	0	0	0	0	0	0	0	0	0	0	0	0	0	0	0	0	114200	212660	501190	165440	0	0	127450	0	0	0	0	0	0	0	0	0
tr|G0SHA9|G0SHA9_CHATDSerine/threonine-proteinphosphataseOS=Chaetomiumthermophilum(strainDSM1495/CBS144.50/IMI039719)OX=759272GN=CTHT_0069360PE=3SV=1	0	76748	29563	25062	188480	377030	157720	427510	0	49903	0	30553	0	0	0	0	0	0	0	11229	942020	828870	702510	490910	35557	81483	0	205110	146640	54109	98216	153050	0	0	211860	240870	206870	6575900	71371000	20472000	0	0	18914	0	90348	48400	90054	0	0
tr|G0S6Z3|G0S6Z3_CHATDATPasesynthesisprotein25OS=Chaetomiumthermophilum(strainDSM1495/CBS144.50/IMI039719)OX=759272GN=CTHT_0035570PE=3SV=1	0	0	0	41021	47007	113920	219400	284880	1219100	186000	1069300	655170	317710	22644	26950	16775	0	0	0	98135	0	0	0	0	0	0	56580	0	0	0	0	0	0	0	210370	631460	1403200	344000	803730	0	0	0	0	0	0	19778	132860	260160	440570
tr|G0S383|G0S383_CHATDEukaryotictranslationinitiationfactor3subunitEOS=Chaetomiumthermophilum(strainDSM1495/CBS144.50/IMI039719)OX=759272GN=INT6PE=3SV=1	0	55768	378040	230740	786670	668400	417200	223540	488240	0	155070	0	0	0	0	0	13886	0	0	0	0	12331	0	0	0	0	0	0	0	0	0	146830	0	0	210010	78314	89711	80549	0	0	61369	0	40558	43960	353350	696830	3096600	4173300	3730100
tr|G0SI47|G0SI47_CHATDUncharacterizedproteinOS=Chaetomiumthermophilum(strainDSM1495/CBS144.50/IMI039719)OX=759272GN=CTHT_0074470PE=4SV=1	0	99396	1787200	3388700	4531000	3541800	5114600	2591400	4304800	553060	625670	886190	580710	88792	376530	102150	225280	359100	35403	0	97810	89279	0	0	0	0	0	0	0	37849	71038	0	0	230340	206980	603890	203570	0	797780	1303600	0	0	258070	578310	1640100	2015100	3118800	2827500	2918900
tr|G0SHN3|G0SHN3_CHATDTransferase-likeproteinOS=Chaetomiumthermophilum(strainDSM1495/CBS144.50/IMI039719)OX=759272GN=CTHT_0070650PE=3SV=1	0	0	0	0	0	0	0	0	0	0	0	0	28426	0	0	0	11832	86545	52959	11803	25680	31377	0	0	0	0	0	0	0	128720	0	0	0	0	206280	205220	128440	248140	1560800	896370	0	0	0	0	0	0	0	0	0
tr|G0SHV5|G0SHV5_CHATDSuccinate-semialdehydedehydrogenaseOS=Chaetomiumthermophilum(strainDSM1495/CBS144.50/IMI039719)OX=759272GN=CTHT_0073510PE=3SV=1	0	0	0	0	0	0	0	0	0	0	0	0	0	0	0	0	0	0	0	50418	0	0	0	0	56960	0	0	0	0	28332	22969	0	150430	274990	204150	0	2976400	15251000	72585000	22441000	0	0	0	0	0	0	0	0	0
tr|G0S3Y5|G0S3Y5_CHATDUncharacterizedproteinOS=Chaetomiumthermophilum(strainDSM1495/CBS144.50/IMI039719)OX=759272GN=CTHT_0039320PE=4SV=1	11152	84496	17932	17506	61819	0	38171	37609	0	44427	0	0	0	0	0	0	0	0	0	0	0	0	0	0	0	207690	0	0	0	0	0	0	77133	124280	203780	0	0	0	0	0	0	42371	140350	175300	26329	59064	68781	0	75010
tr|G0S870|G0S870_CHATDRNApolymeraseIIsubunitB1CTDphosphataseRPAP2homologOS=Chaetomiumthermophilum(strainDSM1495/CBS144.50/IMI039719)OX=759272GN=CTHT_0037780PE=3SV=1	0	0	0	0	0	0	0	0	327500	0	0	0	0	0	0	0	0	0	0	99274	479860	230360	0	35789	0	0	0	239230	140730	0	0	255960	338260	0	194290	533240	0	200230	422970	76707	0	0	0	0	0	0	0	0	0
tr|G0SFI4|G0SFI4_CHATDOrnithineaminotransferaseOS=Chaetomiumthermophilum(strainDSM1495/CBS144.50/IMI039719)OX=759272GN=CTHT_0070940PE=3SV=1	0	0	0	0	0	0	0	0	244590	30686	0	57006	114010	0	0	0	0	0	0	0	0	0	0	0	0	0	0	0	0	0	51610	0	0	0	194070	0	0	0	0	199390	0	0	0	0	0	0	0	0	19054
tr|G0S2S5|G0S2S5_CHATDATP-dependentRNAhelicase-likeproteinOS=Chaetomiumthermophilum(strainDSM1495/CBS144.50/IMI039719)OX=759272GN=CTHT_0018310PE=3SV=1	0	14686	113900	154410	205930	611710	1088400	1077800	4220900	875530	301310	483890	321610	205990	545250	45699	83520	33230	0	16825	33066	34357	27095	0	0	117030	45740	51833	127160	0	102940	109150	80735	84373	192330	191660	50335	0	243260	0	0	43107	227300	229040	821340	1275200	2216100	2807200	3868800
tr|G0S3Q7|G0S3Q7_CHATDUncharacterizedproteinOS=Chaetomiumthermophilum(strainDSM1495/CBS144.50/IMI039719)OX=759272GN=CTHT_0030270PE=3SV=1	0	12328	47663	0	40366	0	36148	21239	0	0	0	21464	0	0	20132	0	0	0	0	0	0	0	0	0	0	0	0	0	0	0	0	370500	288660	257070	191300	0	0	0	0	0	56646	27866	4114	0	349490	108150	229850	83410	73987
tr|G0SAH0|G0SAH0_CHATDGDP-mannosepyrophosphorylaseOS=Chaetomiumthermophilum(strainDSM1495/CBS144.50/IMI039719)OX=759272GN=CTHT_0042260PE=3SV=1	0	0	10957	12888	0	97453	0	0	0	0	13204	0	0	0	10364	37603	136620	229940	0	0	0	0	0	0	0	0	0	0	0	0	110880	50041	103950	210350	189920	937850	1427000	9525000	71151000	26169000	0	0	0	39019	0	91459	0	0	0
tr|G0SEH1|G0SEH1_CHATDUncharacterizedproteinOS=Chaetomiumthermophilum(strainDSM1495/CBS144.50/IMI039719)OX=759272GN=CTHT_0063730PE=4SV=1	0	0	0	0	0	0	0	0	0	0	0	0	0	0	0	0	0	0	0	0	0	0	0	0	0	0	0	0	0	0	0	0	0	143670	188640	129180	0	0	0	0	0	0	0	0	0	0	0	0	0
tr|G0SB11|G0SB11_CHATDTHUMPdomain-containingproteinOS=Chaetomiumthermophilum(strainDSM1495/CBS144.50/IMI039719)OX=759272GN=CTHT_0048500PE=4SV=1	0	0	22779	0	0	38710	0	0	0	0	0	0	0	0	0	0	0	0	0	0	0	0	0	0	0	0	0	0	0	0	55412	173980	177040	210480	187830	0	0	70555	344960	299420	0	0	0	0	0	0	0	0	0
tr|G0S226|G0S226_CHATDGlutamatedecarboxylaseOS=Chaetomiumthermophilum(strainDSM1495/CBS144.50/IMI039719)OX=759272GN=CTHT_0015750PE=3SV=1	0	0	0	0	0	0	0	0	0	0	0	0	0	0	0	0	0	0	0	0	0	0	0	0	0	0	0	0	0	0	0	0	0	117800	183920	0	122250	0	0	0	0	0	0	0	0	0	0	0	0
tr|G0SFR6|G0SFR6_CHATDUncharacterizedproteinOS=Chaetomiumthermophilum(strainDSM1495/CBS144.50/IMI039719)OX=759272GN=CTHT_0071850PE=4SV=1	0	0	119130	249380	53314	0	13596	169960	357110	105840	0	0	0	65756	0	0	0	0	31896	0	0	0	0	0	0	88455	0	0	0	0	0	0	0	0	182830	234930	247650	179250	1041500	1581000	0	0	17783	0	0	101500	0	0	45349
tr|G0SHI9|G0SHI9_CHATDPutativebifunctionalpurinebiosyntheticproteinOS=Chaetomiumthermophilum(strainDSM1495/CBS144.50/IMI039719)OX=759272GN=CTHT_0070180PE=3SV=1	0	41297	166350	0	0	489320	463310	1782700	5947100	1758500	102030	3146100	109860	577320	869090	254400	0	0	0	10228	0	0	33053	120370	0	0	0	402150	0	0	429320	333150	203720	2059100	178960	10902000	60243000	63978000	200680000	37826000	0	0	0	32749	120450	136330	1160800	2263300	0
tr|G0S8V2|G0S8V2_CHATD2-oxoisovaleratedehydrogenasesubunitalphaOS=Chaetomiumthermophilum(strainDSM1495/CBS144.50/IMI039719)OX=759272GN=CTHT_0043530PE=3SV=1	0	0	14676	27378	742950	1572200	3793200	6900400	22283000	6815600	9387400	10576000	5424000	1812000	2220000	772310	1099500	1733500	463690	179620	303610	247790	159130	158990	114920	107790	129050	420730	99225	132820	234620	135490	189530	146840	174810	1276400	1204300	822810	872550	191930	0	0	0	0	184370	307440	1732700	2214300	2683800
tr|G0S554|G0S554_CHATDRibose-phosphatediphosphokinaseOS=Chaetomiumthermophilum(strainDSM1495/CBS144.50/IMI039719)OX=759272GN=CTHT_0032280PE=3SV=1	33802	702770	3269200	3612800	5186900	5547900	5999300	3828700	4827200	1070900	1961200	1309000	997250	251470	496820	448730	506420	810630	63772	51398	253570	146490	70981	190910	0	113250	0	0	0	50902	44341	0	0	0	169840	0	178570	0	0	0	27209	376160	2331200	1844400	3112300	4011400	4511300	3557600	4681200
tr|G0S4V1|G0S4V1_CHATDUncharacterizedproteinOS=Chaetomiumthermophilum(strainDSM1495/CBS144.50/IMI039719)OX=759272GN=CTHT_0031770PE=4SV=1	11494	453430	1706700	452330	521980	500740	221070	82202	371230	0	0	0	0	16395	36934	0	24634	235180	62615	56759	0	0	0	15886	240580	0	0	0	0	0	0	0	0	47002	167390	97861	0	0	0	0	12382	5210	151370	67417	90195	176600	120880	0	0
tr|G0RYD6|G0RYD6_CHATDPutativeribosomeassociatedproteinOS=Chaetomiumthermophilum(strainDSM1495/CBS144.50/IMI039719)OX=759272GN=CTHT_0006310PE=1SV=1	0	0	0	0	0	54836	400280	1416200	4147900	3093400	2655000	3848200	3092200	1597700	2493100	2084600	3080400	9314100	2633600	2572900	2909800	2910000	5102000	2216200	6326000	12580000	7751400	9388500	2229400	1840200	856750	834890	314720	168130	165890	640370	173860	279420	151250	446760	0	0	0	0	173530	315640	9588900	16275000	23876000
tr|G0S918|G0S918_CHATDCCT-epsilonOS=Chaetomiumthermophilum(strainDSM1495/CBS144.50/IMI039719)OX=759272GN=CTHT_0044220PE=3SV=1	0	45917	865310	823160	871000	1891000	2221700	3285100	8212500	3174000	5612100	3845700	3944500	1821400	3556500	2011200	6704300	18219000	8563000	10327000	11746000	9945600	8785800	5758300	3414400	4031800	2077000	3131300	1341100	1325000	1204200	791030	151640	274710	163790	161300	111490	594440	3561700	3645800	0	26248	399670	325440	516670	463600	1208300	695800	1789300
tr|G0S3L5|G0S3L5_CHATDAcetyl-CoAcarboxylase-likeproteinOS=Chaetomiumthermophilum(strainDSM1495/CBS144.50/IMI039719)OX=759272GN=CTHT_0021690PE=1SV=1	0	28962	107540	15736	21529	19990	39592	0	0	34773	0	76684	91487	22945	20388	81446	145720	328850	199120	943840	8631800	20750000	28304000	20136000	16300000	15687000	6537300	4797200	1210100	760860	536070	137860	103600	175640	162550	213940	831910	1203000	4234900	1033800	0	80010	27968	39734	17824	122080	11213	480710	29866
tr|G0SG34|G0SG34_CHATDGYFdomain-containingproteinOS=Chaetomiumthermophilum(strainDSM1495/CBS144.50/IMI039719)OX=759272GN=CTHT_0064880PE=4SV=1	0	0	0	0	0	102740	56832	167830	130940	0	129760	0	25377	10721	20945	34789	99192	76610	22864	15146	24931	0	38002	0	40136	224830	0	164210	0	73626	0	0	0	0	159630	0	0	0	0	0	0	55836	55749	145570	606630	727580	818200	743580	898350
tr|G0SH76|G0SH76_CHATDBARdomain-containingproteinOS=Chaetomiumthermophilum(strainDSM1495/CBS144.50/IMI039719)OX=759272GN=CTHT_0069000PE=4SV=1	22839	135470	553020	838830	907270	1199800	1019200	456650	131060	0	0	0	0	0	0	0	0	0	47597	0	41647	0	572060	0	0	0	0	0	0	0	0	0	0	1168700	155930	0	0	0	4090800	0	50136	11705	38039	78160	150800	111380	528200	239200	687380
tr|G0SCP6|G0SCP6_CHATDSuccinatedehydrogenase[ubiquinone]flavoproteinsubunit,mitochondrialOS=Chaetomiumthermophilum(strainDSM1495/CBS144.50/IMI039719)OX=759272GN=CTHT_0057970PE=3SV=1	13494	133370	740540	324270	518360	202350	106700	86984	0	0	0	0	0	0	0	0	0	0	152450	0	0	0	0	244800	67079	0	0	262720	0	99676	0	0	36267	277970	154860	0	144960	259080	2857700	1750200	94627	457700	2209600	1542500	1380900	1688000	410050	175720	152830
tr|G0S4W4|G0S4W4_CHATDNAD(P)-bd_domdomain-containingproteinOS=Chaetomiumthermophilum(strainDSM1495/CBS144.50/IMI039719)OX=759272GN=CTHT_0031900PE=4SV=1	0	0	0	0	0	0	0	0	0	0	0	0	926900	0	944240	0	0	84761	0	0	0	12712	0	26058	0	0	0	0	0	0	0	0	0	0	153370	0	0	0	0	0	0	0	0	0	0	0	0	0	0
tr|G0RYH8|G0RYH8_CHATDUncharacterizedproteinOS=Chaetomiumthermophilum(strainDSM1495/CBS144.50/IMI039719)OX=759272GN=CTHT_0006740PE=4SV=1	0	0	0	0	0	0	0	0	0	0	0	0	0	0	25124	0	0	0	10826	0	0	0	106350	0	0	13377	38404	0	0	0	0	0	0	0	152720	134700	275870	66133	724830	141960	0	0	0	11653	0	0	0	0	0
tr|G0S3W8|G0S3W8_CHATDUbiquitin-proteinligase-likeproteinOS=Chaetomiumthermophilum(strainDSM1495/CBS144.50/IMI039719)OX=759272GN=CTHT_0039150PE=3SV=1	0	0	0	0	0	0	0	0	0	56198	0	0	0	0	0	0	51903	423590	125890	259540	767250	1178200	425610	1462500	574680	2025000	1531500	918870	385690	322220	284670	493340	389350	178180	151020	227050	0	0	0	0	0	0	0	0	0	0	0	0	0
tr|G0SFK3|G0SFK3_CHATDPutativepolyadenylatedRNAproteinOS=Chaetomiumthermophilum(strainDSM1495/CBS144.50/IMI039719)OX=759272GN=CTHT_0071140PE=4SV=1	0	0	0	0	0	0	0	0	0	0	149230	270980	380650	121180	270800	93570	100990	316540	67594	38872	0	0	0	0	0	0	0	0	0	0	26350	0	0	0	150980	143690	214320	264870	2825000	778700	0	70421	77881	165150	177310	148100	140330	198080	188690
tr|G0S929|G0S929_CHATDNicotinamide-nucleotideadenylyltransferaseOS=Chaetomiumthermophilum(strainDSM1495/CBS144.50/IMI039719)OX=759272GN=CTHT_0044330PE=3SV=1	0	0	0	0	0	0	0	0	0	0	0	0	0	19012	0	16300	0	0	0	0	0	43431	0	0	0	0	0	0	0	0	0	112440	176000	210690	150910	146520	211440	106260	260320	0	0	0	0	0	0	0	0	0	0
tr|G0SGY0|G0SGY0_CHATDUbiquitincarboxyl-terminalhydrolaseOS=Chaetomiumthermophilum(strainDSM1495/CBS144.50/IMI039719)OX=759272GN=CTHT_0067960PE=3SV=1	0	0	17494	26108	38129	47972	51571	0	0	0	57735	89581	97437	83211	623600	321980	740040	1068100	272700	79317	76249	40018	23858	0	0	0	0	0	0	0	0	0	0	0	150140	0	0	0	0	0	0	0	0	0	0	0	15736	0	28706
tr|G0S1P1|G0S1P1_CHATDRibosomalRNA-processingprotein43OS=Chaetomiumthermophilum(strainDSM1495/CBS144.50/IMI039719)OX=759272GN=CTHT_0014300PE=3SV=1	0	0	0	0	48767	84138	49998	106470	0	0	0	0	140170	0	0	0	138680	0	0	81040	325930	297910	835920	354520	273940	367650	857900	1362800	1026800	685050	943460	1367600	427920	563010	149370	0	270050	546820	2107200	889390	0	0	29123	0	241790	157410	213690	505750	702910
tr|G0S6Z1|G0S6Z1_CHATDDNA-directedRNApolymeraseOS=Chaetomiumthermophilum(strainDSM1495/CBS144.50/IMI039719)OX=759272GN=CTHT_0035550PE=3SV=1	0	0	0	0	0	0	0	0	0	0	66071	25147	16311	0	0	0	0	0	0	0	0	0	0	0	0	0	0	11059	0	0	13037	0	0	0	146140	29565	84185	0	304600	22284	0	0	0	0	0	0	50253	0	32035
tr|G0S072|G0S072_CHATDPeroxin-5OS=Chaetomiumthermophilum(strainDSM1495/CBS144.50/IMI039719)OX=759272GN=CTHT_0008970PE=3SV=1	0	0	0	0	0	0	0	0	0	0	0	0	0	0	0	0	0	0	0	90419	0	41186	110400	47555	108460	576760	541460	749840	775330	957340	856420	888770	944360	612510	143950	0	0	56386	0	0	0	42843	80784	0	0	0	0	111910	254270
tr|G0SEM2|G0SEM2_CHATDCysteinyl-tRNAsynthetaseOS=Chaetomiumthermophilum(strainDSM1495/CBS144.50/IMI039719)OX=759272GN=CTHT_0064250PE=3SV=1	0	0	62541	0	0	0	0	0	0	0	0	0	0	0	43179	10381	0	0	0	0	0	0	0	0	0	0	0	0	0	113850	56809	0	21671	138710	141700	5152800	14143000	8926500	22695000	3410000	0	0	0	0	0	0	40588	47370	0
tr|G0RZ98|G0RZ98_CHATDBms1-typeGdomain-containingproteinOS=Chaetomiumthermophilum(strainDSM1495/CBS144.50/IMI039719)OX=759272GN=CTHT_0002200PE=4SV=1	0	0	0	0	0	0	0	0	75691	33341	144790	239170	856590	658010	1534200	1621100	2257400	2601700	568500	132160	19828	12068	0	0	0	0	0	0	0	0	77968	277680	271330	343420	141450	66624	0	97404	0	110300	0	0	0	0	35129	31511	131580	137180	271960
tr|G0S867|G0S867_CHATDMalonyltransferase-likeproteinOS=Chaetomiumthermophilum(strainDSM1495/CBS144.50/IMI039719)OX=759272GN=CTHT_0037750PE=3SV=1	356900	2581800	17681000	22224000	26234000	24949000	26792000	20305000	37353000	7053300	10686000	8122800	4576600	1812300	1554200	841030	888600	899420	447330	439540	133310	131790	67118	152090	22856	28039	1803500	1458900	86489	4821900	37829	67771	48240	116820	138710	47488	375790	84138	87388	18169	19905	50945	597080	1141500	5023500	6718300	13916000	19757000	23901000
tr|G0RXW2|G0RXW2_CHATDUncharacterizedproteinOS=Chaetomiumthermophilum(strainDSM1495/CBS144.50/IMI039719)OX=759272GN=CTHT_0004500PE=4SV=1	0	0	0	33399	137420	0	177400	200150	306660	57749	44684	273490	596840	584840	2122000	882120	2983100	4962900	921950	386830	197670	68998	33497	29813	17460	0	0	0	0	0	0	0	0	230910	134890	0	297380	265570	0	0	58775	0	43601	0	0	23704	115780	232890	302580
tr|G0SF24|G0SF24_CHATDPutativehighmobilitygroupproteinOS=Chaetomiumthermophilum(strainDSM1495/CBS144.50/IMI039719)OX=759272GN=CTHT_0060550PE=4SV=1	0	15288	510150	370900	381950	304500	904860	603240	1729300	257480	0	1246800	0	0	0	0	0	0	0	0	0	0	0	0	0	0	202530	0	0	0	0	0	0	0	131830	90382	0	155010	887400	168080	0	0	34892	0	49822	43053	0	0	0
tr|G0S7M4|G0S7M4_CHATDImportinN-terminaldomain-containingproteinOS=Chaetomiumthermophilum(strainDSM1495/CBS144.50/IMI039719)OX=759272GN=CTHT_0036850PE=4SV=1	0	0	168420	120160	241420	84926	37888	118030	160920	0	0	0	0	0	85608	0	0	0	0	0	32329	0	0	0	0	0	0	0	0	0	0	30295	0	0	129920	663300	1514400	1770500	8621900	1511700	0	152110	673170	264200	131290	352860	468950	371030	357200
tr|G0SGZ5|G0SGZ5_CHATDImportinN-terminaldomain-containingproteinOS=Chaetomiumthermophilum(strainDSM1495/CBS144.50/IMI039719)OX=759272GN=CTHT_0068110PE=4SV=1	63768	0	19121	89885	60752	188240	91473	0	0	0	0	0	0	0	42056	0	0	0	0	0	224740	288790	1343300	368980	1376200	3148900	4048600	3842900	2619500	4516400	2746700	1420100	838620	401030	128120	50212	61012	65113	0	0	0	0	0	10423	0	0	21721	20241	18138
tr|G0SGY1|G0SGY1_CHATD60Sribosomalproteinl17-likeproteinOS=Chaetomiumthermophilum(strainDSM1495/CBS144.50/IMI039719)OX=759272GN=CTHT_0067970PE=3SV=1	561370	4514600	12290000	14860000	32349000	35940000	110290000	148600000	551540000	119630000	293300000	241450000	171320000	48938000	63154000	26482000	18184000	17991000	1711500	979550	962400	892200	916480	415460	964370	151070	0	0	129620	83830	382520	0	0	0	126930	1006500	955450	0	3272600	731480	0	1285700	2748900	8140500	23083000	20626000	116020000	115270000	270000000
tr|G0SBM8|G0SBM8_CHATDUncharacterizedproteinOS=Chaetomiumthermophilum(strainDSM1495/CBS144.50/IMI039719)OX=759272GN=CTHT_0054140PE=4SV=1	0	0	0	0	0	23424	13328	15958	0	0	57734	58152	350000	327600	747270	618190	1592200	4059200	1613900	1835800	3664200	4263900	13704000	4951500	12435000	23580000	15202000	15891000	7478800	3266500	1662000	1164300	491420	105640	126280	121100	68750	0	802110	191950	0	0	0	0	27246	0	55356	132560	123010
tr|G0S8F5|G0S8F5_CHATDZincfingerdomain-containingproteinOS=Chaetomiumthermophilum(strainDSM1495/CBS144.50/IMI039719)OX=759272GN=CTHT_0029700PE=4SV=1	0	0	12350	0	0	0	0	0	221780	0	509030	487550	392480	287600	709140	574220	714600	226030	291610	114160	0	0	0	0	0	0	0	0	0	0	79206	0	0	118970	123340	95751	0	97004	235410	61790	0	0	16020	19483	0	0	0	75178	166300
tr|G0S283|G0S283_CHATD26Sproteaseregulatorysubunit6B-likeproteinOS=Chaetomiumthermophilum(strainDSM1495/CBS144.50/IMI039719)OX=759272GN=CTHT_0016320PE=3SV=1	0	105360	1492900	2579900	3105000	3135100	5303900	4574100	7412000	676570	2985600	9436400	11338000	6238100	17944000	14340000	29064000	53302000	13457000	9837500	10190000	4461200	3851200	2307100	2312400	377370	118330	0	143050	0	302030	832760	1036000	773590	118810	142930	116980	0	0	0	0	20800	92835	139100	337150	724350	1186300	1325100	2515200
tr|G0SF23|G0SF23_CHATDUncharacterizedproteinOS=Chaetomiumthermophilum(strainDSM1495/CBS144.50/IMI039719)OX=759272GN=CTHT_0060540PE=4SV=1	0	42198	56784	17610	51334	17578	0	0	0	0	0	20326	12066	0	17244	0	62168	107330	40049	29529	35986	39111	19757	32487	17889	184540	122680	121900	86576	54018	47987	0	245920	117950	116890	141800	85043	15503	0	0	0	90007	167470	244750	809030	964280	1542900	1114500	1511300
tr|G0SFA1|G0SFA1_CHATDAsparaginaseOS=Chaetomiumthermophilum(strainDSM1495/CBS144.50/IMI039719)OX=759272GN=CTHT_0061320PE=4SV=1	0	0	0	0	0	0	0	0	0	0	0	0	0	0	0	24575	33159	116500	90553	29429	108580	126610	228640	135320	116580	519800	1046900	2185200	2932400	1017200	1659600	559040	198410	152060	115000	0	0	0	0	0	0	0	0	0	0	0	0	0	0
tr|G0SGL7|G0SGL7_CHATDTransketolaseOS=Chaetomiumthermophilum(strainDSM1495/CBS144.50/IMI039719)OX=759272GN=CTHT_0066780PE=3SV=1	0	56548	0	52294	23798	0	67011	0	0	0	0	0	0	122260	0	0	48501	0	0	41444	0	20692	43087	0	0	0	0	0	0	0	0	0	86232	0	114760	82223	0	425920	151770000	181800000	0	48167	31854	77405	21280	66133	0	209830	260920
tr|G0RYC3|G0RYC3_CHATDGYFdomain-containingproteinOS=Chaetomiumthermophilum(strainDSM1495/CBS144.50/IMI039719)OX=759272GN=CTHT_0006180PE=4SV=1	0	0	0	0	0	0	0	0	0	0	0	0	99208	82793	342400	254600	654620	634410	179800	171100	0	0	0	19613	0	0	0	0	29189	0	0	0	0	0	114590	0	0	0	0	0	0	0	0	0	26951	0	87165	0	0
tr|G0SBH4|G0SBH4_CHATDUncharacterizedproteinOS=Chaetomiumthermophilum(strainDSM1495/CBS144.50/IMI039719)OX=759272GN=CTHT_0053590PE=3SV=1	13229	618650	3972500	4594500	6240600	6517200	6319000	3260700	2980400	1369900	825500	1316500	1630900	588950	1141600	466790	1061500	3600000	1788800	1150900	1691900	2288000	5272700	2325900	3577300	15463000	1029500	690210	49274000	37020000	26815000	185440	392490	365710	114570	0	0	357610	283010	0	78527	89049	344840	766060	1490100	1552000	2601400	1041100	1667400
tr|G0SF20|G0SF20_CHATDCaseinkinaseIIsubunitalphaCKII-likeproteinOS=Chaetomiumthermophilum(strainDSM1495/CBS144.50/IMI039719)OX=759272GN=CTHT_0060510PE=3SV=1	0	80271	86499	142770	136900	0	60463	0	0	0	0	0	0	0	0	20513	0	147150	61869	42345	0	0	91630	0	0	0	0	0	0	0	0	0	0	134970	114520	0	0	0	0	0	0	6757	199020	31066	121480	166730	515450	449150	580400
tr|G0SE31|G0SE31_CHATDNmrAdomain-containingproteinOS=Chaetomiumthermophilum(strainDSM1495/CBS144.50/IMI039719)OX=759272GN=CTHT_0062230PE=4SV=1	0	0	0	0	0	0	0	0	0	0	0	0	0	0	0	0	0	0	0	0	0	0	0	0	0	0	0	0	0	0	0	79558	73519	96606	112500	83459	74426	55620	157850	81902	0	0	0	0	0	0	0	0	0
tr|G0RY73|G0RY73_CHATDSerine/threonine-proteinkinase-likeproteinOS=Chaetomiumthermophilum(strainDSM1495/CBS144.50/IMI039719)OX=759272GN=CTHT_0005670PE=4SV=1	0	0	0	0	0	0	0	0	0	0	0	0	0	0	0	0	0	0	0	0	0	0	0	0	0	0	0	0	0	0	0	0	0	0	110020	168400	167540	0	0	0	0	0	0	0	0	0	0	0	0
tr|G0SDJ4|G0SDJ4_CHATDUncharacterizedproteinOS=Chaetomiumthermophilum(strainDSM1495/CBS144.50/IMI039719)OX=759272GN=CTHT_0052000PE=4SV=1	0	0	0	0	0	0	0	0	0	0	0	0	0	0	21225	0	92226	290040	37169	39636	65720	67504	0	0	0	0	0	0	0	0	85262	0	141820	0	109820	0	0	0	0	18056000	0	0	0	0	0	0	50938	0	0
tr|G0RZ49|G0RZ49_CHATDPutativeGTPbindingproteinOS=Chaetomiumthermophilum(strainDSM1495/CBS144.50/IMI039719)OX=759272GN=CTHT_0001700PE=3SV=1	40467	809720	5952700	2961000	20816000	30857000	31356000	21855000	38702000	11033000	27227000	21461000	19069000	7630500	8114700	6422700	10162000	11765000	4758100	5531800	3195400	4070200	6066000	4314400	1859000	2230800	2503700	908110	392370	361510	201430	259630	148590	139450	109120	846560	65656	61915	1357000	300550	36959	1433100	1532200	1784500	4166100	3569900	5835400	5506600	5675900
tr|G0SFI7|G0SFI7_CHATDCoroninOS=Chaetomiumthermophilum(strainDSM1495/CBS144.50/IMI039719)OX=759272GN=CTHT_0070970PE=3SV=1	0	23961	90761	13891	0	0	0	0	0	0	0	0	0	0	0	12580	0	31626	140350	756520	2030100	3201900	3258100	2314400	2144100	1911200	1970500	2112600	750480	691250	368340	310010	163780	0	108390	0	110380	582930	356510	628210	0	0	0	0	0	44816	551600	586470	814690
tr|G0S764|G0S764_CHATDUncharacterizedproteinOS=Chaetomiumthermophilum(strainDSM1495/CBS144.50/IMI039719)OX=759272GN=CTHT_0027580PE=4SV=1	0	0	0	0	0	0	0	0	0	0	0	0	0	0	0	0	0	0	0	0	0	0	0	0	0	0	0	0	0	0	0	0	0	0	107560	0	101250	430410	633200	1199600	0	0	0	0	0	0	0	61640	86460
tr|G0SBM1|G0SBM1_CHATDUncharacterizedproteinOS=Chaetomiumthermophilum(strainDSM1495/CBS144.50/IMI039719)OX=759272GN=CTHT_0054070PE=4SV=1	0	0	0	0	0	0	0	0	0	0	0	0	0	0	0	0	0	0	0	0	0	0	0	0	0	0	154000	181640	261280	217180	131960	90474	0	271360	106320	77627	127700	0	0	0	0	0	0	0	0	0	0	0	0
tr|G0S0V1|G0S0V1_CHATDtRNA-specificadenosinedeaminase-likeproteinOS=Chaetomiumthermophilum(strainDSM1495/CBS144.50/IMI039719)OX=759272GN=CTHT_0011330PE=4SV=1	0	0	0	0	0	0	0	0	0	0	0	0	0	0	0	0	0	0	0	0	0	0	0	0	0	0	0	76974	353440	280270	456540	646270	289100	251290	106100	0	0	0	0	0	0	0	0	0	0	0	0	0	0
tr|G0S9B9|G0S9B9_CHATDUncharacterizedproteinOS=Chaetomiumthermophilum(strainDSM1495/CBS144.50/IMI039719)OX=759272GN=CTHT_0045270PE=4SV=1	0	15056	40925	0	187180	0	0	0	0	0	0	0	0	0	0	0	0	0	0	0	0	0	0	19208	0	15952	0	0	0	19156	0	0	33853	0	105120	0	113710	115640	191360	3586100	0	0	27710	16108	0	0	0	62546	0
tr|G0SCZ0|G0SCZ0_CHATDUncharacterizedproteinOS=Chaetomiumthermophilum(strainDSM1495/CBS144.50/IMI039719)OX=759272GN=CTHT_0058870PE=3SV=1	0	0	0	0	0	0	0	0	0	0	0	0	0	0	0	0	0	0	0	0	0	12940	0	79301	0	236940	915330	989150	566820	455690	215290	404240	147170	0	104390	58841	278260	2038100	4488100	1314600	0	0	0	0	0	0	0	0	0
tr|G0S486|G0S486_CHATDAldedhdomain-containingproteinOS=Chaetomiumthermophilum(strainDSM1495/CBS144.50/IMI039719)OX=759272GN=CTHT_0031090PE=3SV=1	0	0	0	0	0	0	0	0	0	0	0	0	0	0	0	0	0	0	0	0	0	0	0	0	0	0	0	0	0	0	0	0	0	0	103970	0	0	0	0	0	0	0	0	0	0	0	0	0	0
tr|G0S8A1|G0S8A1_CHATDTFCD_Cdomain-containingproteinOS=Chaetomiumthermophilum(strainDSM1495/CBS144.50/IMI039719)OX=759272GN=CTHT_0038090PE=4SV=1	0	0	0	0	0	0	24221	0	0	0	0	0	0	0	0	0	0	183560	98187	64931	362090	244000	0	0	0	0	504070	492200	203010	43495	79426	188130	208830	134320	103080	24621	0	0	70593	0	0	0	0	0	0	12310	38954	0	0
tr|G0RYI5|G0RYI5_CHATDRuvB-likehelicaseOS=Chaetomiumthermophilum(strainDSM1495/CBS144.50/IMI039719)OX=759272GN=CTHT_0006820PE=1SV=1	0	23962	265830	224240	592690	668010	1120700	816820	1623500	48171	347980	400520	474340	212070	357640	202310	173070	557290	94968	124190	0	59346	224710	49349	0	0	0	0	0	0	0	244460	0	462230	102610	225790	107840	0	0	96197	0	22962	388400	232250	297320	126430	860380	825850	351910
tr|G0S339|G0S339_CHATDSuperoxidedismutaseOS=Chaetomiumthermophilum(strainDSM1495/CBS144.50/IMI039719)OX=759272GN=CTHT_0019550PE=3SV=1	0	0	0	0	0	0	0	0	0	0	0	0	0	0	0	0	0	0	0	25678	0	0	0	0	0	0	0	0	0	0	64673	0	0	0	102550	0	0	0	0	0	0	0	0	0	0	0	0	0	0
tr|G0SFC3|G0SFC3_CHATD60SribosomalproteinL4-likeproteinOS=Chaetomiumthermophilum(strainDSM1495/CBS144.50/IMI039719)OX=759272GN=CTHT_0061540PE=1SV=1	319030	2196100	18226000	20825000	53941000	75491000	144830000	299880000	1158600000	414820000	772320000	905310000	442930000	132310000	129930000	30403000	43179000	26199000	4908900	3324400	3162700	2593600	1251700	630920	254630	467640	0	171470	336620	0	174140	0	0	137720	102160	112240	58963	0	431060	0	90526	1151900	4186800	9898800	38832000	48921000	166350000	305030000	431820000
tr|G0S087|G0S087_CHATDUncharacterizedproteinOS=Chaetomiumthermophilum(strainDSM1495/CBS144.50/IMI039719)OX=759272GN=CTHT_0009150PE=4SV=1	0	0	0	0	0	0	0	0	0	0	0	0	0	0	0	0	0	0	0	0	0	0	0	0	0	0	0	0	0	0	0	0	0	0	101180	487170	470570	451830	883000	126830	0	0	0	0	0	0	0	0	0
tr|G0S572|G0S572_CHATDSeptin-likeproteinOS=Chaetomiumthermophilum(strainDSM1495/CBS144.50/IMI039719)OX=759272GN=CTHT_0032480PE=3SV=1	413950	1287100	4016500	2197300	17358000	24657000	25870000	23343000	47496000	7034000	12548000	7420500	12107000	3352400	8256200	4630500	7827000	14075000	5050600	2973100	1874500	2596000	3834900	1846200	1525400	2259200	1433000	1285700	1050700	784430	997850	967160	345690	283160	100990	140660	70519	0	264720	0	327690	860020	2802500	2834900	6400700	5182000	7022300	6744000	5115200
tr|G0S8X1|G0S8X1_CHATD3-hydroxy-3-methylglutarylcoenzymeAsynthaseOS=Chaetomiumthermophilum(strainDSM1495/CBS144.50/IMI039719)OX=759272GN=CTHT_0043740PE=3SV=1	0	15265	0	19475	0	382190	360430	231990	0	43455	0	72858	0	0	0	332740	420270	0	0	528970	1418500	1654100	1825500	946420	2638600	0	0	0	0	1068900	0	0	506370	0	100570	219990	250550	0	0	1260100	67343	45224	13692	0	94588	0	167030	0	0
tr|G0S6M9|G0S6M9_CHATDMitochondrialprocessingpeptidasealphasubunit-likeproteinOS=Chaetomiumthermophilum(strainDSM1495/CBS144.50/IMI039719)OX=759272GN=CTHT_0026780PE=3SV=1	0	0	0	0	0	0	0	0	386190	0	0	0	0	0	0	0	0	0	33913	0	0	0	0	0	0	0	0	0	0	0	0	0	0	0	100240	48246	0	707430	14785000	8065100	0	0	0	0	98755	0	20718	23553	395800
tr|G0S7T1|G0S7T1_CHATDPutativeubiquitincarrierproteinOS=Chaetomiumthermophilum(strainDSM1495/CBS144.50/IMI039719)OX=759272GN=CTHT_0028710PE=3SV=1	0	0	14492	0	0	0	0	0	0	0	0	0	0	0	0	0	0	0	0	0	0	0	0	0	0	0	0	0	0	0	0	0	0	0	100180	0	370050	0	2626200	233950	0	0	0	0	0	0	0	0	0
tr|G0S6S5|G0S6S5_CHATDUncharacterizedproteinOS=Chaetomiumthermophilum(strainDSM1495/CBS144.50/IMI039719)OX=759272GN=CTHT_0035430PE=3SV=1	0	0	39945	60907	50214	0	0	0	0	0	1359900	3751800	3921400	1524700	2190000	400620	367290	473250	0	0	0	0	0	0	0	0	0	0	0	0	0	0	0	0	100000	0	0	0	0	0	0	0	0	33477	80825	79126	214280	195180	2222700
tr|G0S4P5|G0S4P5_CHATDEukaryoticpeptidechainreleasefactorsubunit1-likeproteinOS=Chaetomiumthermophilum(strainDSM1495/CBS144.50/IMI039719)OX=759272GN=CTHT_0023060PE=3SV=1	0	55339	288340	459160	1106300	2125900	2786900	3239700	7011000	2049700	1847100	2008300	951860	362910	55846	72065	151200	106080	0	110210	0	0	112410	0	0	0	36273	0	48904	174990	0	64271	0	0	99684	482780	452040	1163000	5396900	2479000	0	0	10463	0	79613	146160	1396100	1940600	812970
tr|G0RZ70|G0RZ70_CHATDGlutathionereductaseOS=Chaetomiumthermophilum(strainDSM1495/CBS144.50/IMI039719)OX=759272GN=CTHT_0001910PE=3SV=1	0	0	87118	0	0	0	0	0	169500	0	0	0	0	0	12178	0	0	0	0	37067	0	0	0	0	0	0	0	0	0	135710	0	0	0	57685	97823	0	27977	0	396290	13600000	0	0	0	0	0	0	0	33961	0
tr|G0SA00|G0SA00_CHATDMannose-6-phosphateisomeraseOS=Chaetomiumthermophilum(strainDSM1495/CBS144.50/IMI039719)OX=759272GN=CTHT_0040500PE=3SV=1	0	0	0	0	0	0	0	0	0	0	0	0	0	0	0	0	0	0	0	0	0	0	0	0	0	1276100	2341900	5211100	2363800	914550	607760	1176100	400250	223050	95541	0	0	105830	0	238960	0	0	0	0	0	0	0	0	0
tr|G0SCV2|G0SCV2_CHATDRibonucleaseIII-likeproteinOS=Chaetomiumthermophilum(strainDSM1495/CBS144.50/IMI039719)OX=759272GN=CTHT_0050320PE=4SV=1	0	89793	62823	92426	231540	342470	440420	456410	1050200	323560	789640	380120	284300	0	0	58949	0	0	0	0	0	0	0	0	0	0	0	0	0	0	0	0	101900	0	95321	114690	127100	143100	125960	0	0	0	0	0	0	0	238400	185220	215430
tr|G0SBN6|G0SBN6_CHATDUncharacterizedproteinOS=Chaetomiumthermophilum(strainDSM1495/CBS144.50/IMI039719)OX=759272GN=CTHT_0054220PE=4SV=1	0	0	33127	80156	0	0	87505	80194	0	0	78255	0	0	0	0	0	0	0	0	0	345200	191700	100530	72959	52528	0	0	0	0	0	0	0	121200	0	94177	0	0	0	0	0	0	0	19900	16236	137070	162980	106720	166970	0
tr|G0S410|G0S410_CHATDPutativemicrotubulebindingproteinOS=Chaetomiumthermophilum(strainDSM1495/CBS144.50/IMI039719)OX=759272GN=CTHT_0022150PE=3SV=1	0	85603	54141	0	93397	118940	109480	0	361200	33644	0	24735	21977	0	72076	0	0	72751	58828	139270	0	0	0	0	0	0	0	174540	0	0	32262	0	0	0	94068	1686100	11170000	26459000	128930000	40018000	11341	12901	43699	102840	459960	112190	0	16210	32279
tr|G0S991|G0S991_CHATDUncharacterizedproteinOS=Chaetomiumthermophilum(strainDSM1495/CBS144.50/IMI039719)OX=759272GN=CTHT_0044990PE=3SV=1	0	79418	90300	71859	105080	185960	176210	411210	1527900	343730	461020	532640	238910	262900	0	22617	86284	0	0	0	0	0	97459	0	0	0	0	0	0	0	0	28821	0	0	93508	0	0	113340	192710	199330	0	21320	76693	0	79907	41410	302380	518120	1377700
tr|G0S6G7|G0S6G7_CHATDCoatomersubunitbetaOS=Chaetomiumthermophilum(strainDSM1495/CBS144.50/IMI039719)OX=759272GN=CTHT_0034860PE=1SV=1	6963	61649	595180	743550	1500500	1102100	609820	470690	2106300	349950	92432	555440	1633000	2553100	2989300	1847200	2645600	3501300	738610	595040	694570	789750	219590	438780	180340	91451	0	0	253890	40282	126950	49809	1615900	0	92650	633100	0	0	0	28569	0	15882	506880	757140	2489400	2730900	4941300	4042700	4246900
tr|G0S6S9|G0S6S9_CHATDPribosyltran_Ndomain-containingproteinOS=Chaetomiumthermophilum(strainDSM1495/CBS144.50/IMI039719)OX=759272GN=CTHT_0035470PE=3SV=1	1060400	4598400	10773000	16570000	22365000	18425000	19611000	13857000	19675000	7050200	9379400	6981900	5664100	1663500	3088500	997810	1528300	3826000	777900	536480	566940	643700	713060	457150	239800	179540	364280	389000	486190	417790	359040	0	138340	132600	92393	292610	1093600	1123600	3471700	879180	783390	3151100	8318000	5373800	11140000	6558900	14020000	11710000	16954000
tr|G0SHF3|G0SHF3_CHATDPyruvatedehydrogenaseE1componentsubunitalphaOS=Chaetomiumthermophilum(strainDSM1495/CBS144.50/IMI039719)OX=759272GN=CTHT_0069820PE=4SV=1	0	38940	368040	6811400	94664000	117150000	97166000	59877000	72431000	17138000	17206000	10437000	5696100	1361800	1503700	491280	613170	1237900	66979	367220	165430	75281	59098	0	90163	987630	2737100	181420	4484200	6174300	4993400	5185300	181710	453010	92110	218310	74975	284630	58392	829780	0	13524	464730	1335300	22160000	27462000	42519000	40834000	43142000
tr|G0SAJ8|G0SAJ8_CHATDCarbonicanhydraseOS=Chaetomiumthermophilum(strainDSM1495/CBS144.50/IMI039719)OX=759272GN=CTHT_0042540PE=3SV=1	0	0	0	0	0	0	0	0	0	0	0	0	0	0	0	0	0	0	0	0	0	0	0	0	0	0	0	0	0	0	0	0	0	0	91689	0	114390	204780	892980	387500	0	0	0	0	0	0	0	0	0
tr|G0SH90|G0SH90_CHATDUncharacterizedproteinOS=Chaetomiumthermophilum(strainDSM1495/CBS144.50/IMI039719)OX=759272GN=CTHT_0069140PE=4SV=1	0	0	0	0	0	0	0	0	0	0	0	0	0	0	0	0	0	0	156060	936290	9809300	15912000	15114000	11598000	2362000	2373400	1240300	626830	384100	330270	133940	458790	383210	521320	90599	161870	475420	201770	0	81253	0	0	0	0	0	0	0	0	0
tr|G0SBR7|G0SBR7_CHATD40SribosomalproteinS16-likeproteinOS=Chaetomiumthermophilum(strainDSM1495/CBS144.50/IMI039719)OX=759272GN=CTHT_0054540PE=1SV=1	63207	1837700	11154000	9546000	15649000	19308000	47158000	64554000	364890000	104010000	369350000	312930000	339020000	166180000	207090000	158040000	142380000	153860000	36070000	27800000	14394000	8879200	1803300	3798900	958220	911020	987470	324150	227470	446000	65577	242260	157740	82943	88527	0	67814	0	210530	202730	0	637030	8272900	11783000	22116000	30508000	69955000	126100000	142440000
tr|G0S8K3|G0S8K3_CHATDEndocytosisprotein3OS=Chaetomiumthermophilum(strainDSM1495/CBS144.50/IMI039719)OX=759272GN=CTHT_0038390PE=3SV=1	0	17229	0	17970	0	0	0	0	0	0	0	0	0	0	0	0	36846	552700	581250	1373600	1199100	572690	209950	324560	130350	0	0	0	62030	0	0	67759	0	0	87887	107960	99371	0	284410	982460	0	20378	109370	97918	48226	46523	0	0	0
tr|G0S249|G0S249_CHATD1,3-beta-glucanosyltransferaseOS=Chaetomiumthermophilum(strainDSM1495/CBS144.50/IMI039719)OX=759272GN=CTHT_0015980PE=3SV=1	0	50202	0	31405	0	0	0	0	0	0	0	0	0	0	0	0	0	0	0	0	0	0	0	0	0	0	0	0	0	0	0	0	0	0	86917	0	0	61744	0	0	0	59740	0	22107	0	0	0	0	0
tr|G0SHP6|G0SHP6_CHATDPutativeubiquitin-proteinOS=Chaetomiumthermophilum(strainDSM1495/CBS144.50/IMI039719)OX=759272GN=CTHT_0072900PE=3SV=1	0	0	0	0	0	0	0	0	0	0	0	0	0	0	0	0	0	0	0	0	0	0	0	0	0	0	0	0	45726	0	160930	586710	318340	0	85123	0	0	0	0	0	5333	0	0	0	0	0	0	0	0
tr|G0SBW8|G0SBW8_CHATDMitochondrialprocessingpeptidasebetasubunit,mitochondrial(Beta-mpp)-likeproteinOS=Chaetomiumthermophilum(strainDSM1495/CBS144.50/IMI039719)OX=759272GN=CTHT_0055060PE=3SV=1	48315	426180	2279100	1773300	1994200	1128700	547680	407040	119530	26835	84057	0	0	5506	0	586820	86460	101660	14972	154320	56482	108130	28753	78520	0	0	0	0	0	0	0	0	152920	145460	83603	432060	9346400	42863000	171450000	63796000	92641	214850	1126800	643790	1686000	582460	1820300	1316300	2835600
tr|G0RY84|G0RY84_CHATDRNAhelicaseOS=Chaetomiumthermophilum(strainDSM1495/CBS144.50/IMI039719)OX=759272GN=CTHT_0005780PE=1SV=1	0	0	0	0	0	0	1067700	0	0	0	0	0	0	0	0	0	0	0	0	0	0	0	0	0	0	0	0	0	0	0	0	0	0	1205500	83167	0	0	67915	1111200	442850	0	0	0	12269	23578	26418	98396	43088	144900
tr|G0SDW5|G0SDW5_CHATDWDrepeat-containingproteinOS=Chaetomiumthermophilum(strainDSM1495/CBS144.50/IMI039719)OX=759272GN=CTHT_0053240PE=4SV=1	0	0	0	0	0	0	0	0	0	0	0	0	0	0	0	0	0	0	0	0	0	0	23798	0	27365	113720	70725	177570	115040	150000	128260	213720	59316	37170	82021	0	0	0	0	0	0	0	0	51541	0	0	0	0	0
tr|G0SHF5|G0SHF5_CHATDD-lactatedehydrogenase[cytochrome]-likeproteinOS=Chaetomiumthermophilum(strainDSM1495/CBS144.50/IMI039719)OX=759272GN=CTHT_0069840PE=3SV=1	0	0	0	0	0	0	0	64368	0	0	0	0	0	0	0	0	0	0	13227	0	0	0	0	0	0	193110	155350	148970	0	0	0	71016	159910	264970	81507	0	0	0	1877600	10999000	0	0	0	0	0	0	0	153700	157630
tr|G0S0D3|G0S0D3_CHATDDihydrolipoamideacetyltransferasecomponentofpyruvatedehydrogenasecomplexOS=Chaetomiumthermophilum(strainDSM1495/CBS144.50/IMI039719)OX=759272GN=CTHT_0009610PE=3SV=1	0	57378	400010	551300	2661300	4843900	10847000	19982000	69842000	18306000	26307000	24200000	13943000	3477300	5737100	1689600	2070400	2557700	284580	459490	215510	331790	769430	813900	236260	907500	472230	3581700	377700	0	42045	90559	196390	297530	79732	0	0	0	592170	0	0	46214	105780	116700	437900	660840	3790800	4717500	5298400
tr|G0SBA0|G0SBA0_CHATDLactamase_Bdomain-containingproteinOS=Chaetomiumthermophilum(strainDSM1495/CBS144.50/IMI039719)OX=759272GN=CTHT_0049470PE=4SV=1	0	0	0	0	0	0	17882	0	283180	83332	111070	0	111700	0	0	0	0	0	0	0	0	0	0	0	0	0	0	0	0	0	0	0	0	0	78063	91400	98776	63110	0	79947	0	0	0	0	0	0	0	0	0
tr|G0RXU2|G0RXU2_CHATDCTPsynthaseOS=Chaetomiumthermophilum(strainDSM1495/CBS144.50/IMI039719)OX=759272GN=CTHT_0000390PE=3SV=1	0	0	0	0	0	12658	0	47187	0	0	0	0	0	0	0	0	0	0	0	0	0	0	0	0	0	0	0	0	0	0	0	61557	0	0	75754	567260	5112300	12485000	45735000	8848400	58591	0	57588	0	16335	0	0	0	0
tr|G0S869|G0S869_CHATDPutativemyosinIbindingproteinOS=Chaetomiumthermophilum(strainDSM1495/CBS144.50/IMI039719)OX=759272GN=CTHT_0037770PE=4SV=1	0	0	0	0	0	0	0	0	108180	789580	647020	2365900	5922400	1782400	3584700	2665000	4589900	8842700	1841800	1779700	1527600	1543400	539870	476040	198430	93301	105660	223680	0	173180	146500	278270	0	0	75412	15170	0	18953	0	0	0	0	0	0	0	0	109680	294000	492810
tr|G0S8Q1|G0S8Q1_CHATDArginyl-tRNAsynthetaseOS=Chaetomiumthermophilum(strainDSM1495/CBS144.50/IMI039719)OX=759272GN=CTHT_0039930PE=3SV=1	0	34746	3368900	4656200	1866000	2104100	1855700	1958100	0	0	27664	0	0	0	29215	0	0	0	0	0	57339	17600	0	17020	17234	158370	0	149820	0	0	0	31766	0	0	73365	79136	0	265510	20582000	30103000	0	0	58148	0	53603	0	0	0	0
tr|G0S6H4|G0S6H4_CHATDUncharacterizedproteinOS=Chaetomiumthermophilum(strainDSM1495/CBS144.50/IMI039719)OX=759272GN=CTHT_0034930PE=4SV=1	0	0	0	0	0	0	0	0	0	0	0	0	0	0	0	0	0	0	71971	43741	34772	47987	0	0	0	0	0	0	0	0	0	315190	417760	394220	71763	0	153100	0	395050	579110	0	0	0	0	0	0	86369	0	0
tr|G0S9A1|G0S9A1_CHATDPKS_ATdomain-containingproteinOS=Chaetomiumthermophilum(strainDSM1495/CBS144.50/IMI039719)OX=759272GN=CTHT_0045090PE=4SV=1	0	32813	0	0	0	0	0	0	0	0	0	0	0	0	0	0	0	0	0	0	0	0	0	0	0	0	0	0	0	0	0	0	0	0	71190	113810	352280	128950	0	257410	0	0	0	0	0	0	0	0	0
tr|G0SGU5|G0SGU5_CHATDLeucyl-tRNAsynthetaseOS=Chaetomiumthermophilum(strainDSM1495/CBS144.50/IMI039719)OX=759272GN=CTHT_0067600PE=3SV=1	0	0	0	89505	93917	0	53791	42574	0	0	0	0	0	0	68759	0	0	0	0	0	0	0	0	0	0	0	0	65208	41965	0	0	0	112710	0	71096	103660	577030	659800	16691000	6867300	19081	0	0	10185	25748	24162	15283	92901	12409
tr|G0S0G5|G0S0G5_CHATDHTHLa-typeRNA-bindingdomain-containingproteinOS=Chaetomiumthermophilum(strainDSM1495/CBS144.50/IMI039719)OX=759272GN=CTHT_0009940PE=4SV=1	0	22451	121250	142390	464070	803390	1807500	2106900	12678000	3005100	3839200	5052600	2587700	536140	1184700	193270	380860	421850	61941	0	0	0	21961	0	0	163180	0	77239	0	0	0	0	0	0	70833	0	0	95174	0	0	0	16217	99856	126110	574810	1166200	3980600	5140800	5531900
tr|G0SBU0|G0SBU0_CHATDPutativecarbohydratebindingproteinOS=Chaetomiumthermophilum(strainDSM1495/CBS144.50/IMI039719)OX=759272GN=CTHT_0054770PE=4SV=1	0	114030	794830	1226200	600030	431330	362420	184050	260950	0	0	0	0	0	0	0	0	0	0	0	0	0	0	0	0	0	0	0	0	0	0	0	0	0	70381	90928	0	71909	0	0	0	121110	76676	317490	568380	710800	149540	509280	426810
tr|G0SFN0|G0SFN0_CHATDRibosomalproteinl34-likeproteinOS=Chaetomiumthermophilum(strainDSM1495/CBS144.50/IMI039719)OX=759272GN=CTHT_0071430PE=3SV=1	987940	894650	4775900	7185800	11720000	17941000	39721000	69744000	150080000	127370000	158370000	179250000	120870000	42793000	55101000	30681000	8442300	9834100	1788500	1196300	80089	0	0	28305	0	0	0	0	0	113730	96257	0	0	0	69776	0	0	0	0	0	43054	36445	976910	2739700	10830000	7955100	33359000	74386000	91582000
tr|G0S7Q9|G0S7Q9_CHATDCAF1C_H4-bddomain-containingproteinOS=Chaetomiumthermophilum(strainDSM1495/CBS144.50/IMI039719)OX=759272GN=CTHT_0028490PE=4SV=1	0	0	31261	30708	29957	86451	153000	143130	0	0	0	0	0	0	0	70234	77072	287940	153100	88687	178080	0	0	0	0	0	0	0	0	0	0	0	0	0	68950	723370	3146300	3715200	12967000	2140300	0	0	108550	97596	41565	0	41259	115720	19180
tr|G0RY90|G0RY90_CHATDATPsynthasesubunit5,mitochondrialOS=Chaetomiumthermophilum(strainDSM1495/CBS144.50/IMI039719)OX=759272GN=CTHT_0005850PE=3SV=1	11025	110310	1333000	1984100	3886600	3024900	4451100	1872700	930610	385600	416050	170150	131920	65429	0	0	84075	120970	0	0	0	0	0	0	0	0	0	0	137090	188930	0	0	0	126320	67776	345450	255260	203370	294660	0	194980	172660	323650	103890	406880	254300	1125500	298060	538940
tr|G0RZE3|G0RZE3_CHATDProteintransportproteinSEC31OS=Chaetomiumthermophilum(strainDSM1495/CBS144.50/IMI039719)OX=759272GN=CTHT_0002660PE=3SV=1	0	83089	64186	56350	36992	90527	90105	143200	0	28692	224650	155700	1429600	1404400	6271100	7162400	19330000	31902000	10819000	7134000	2529200	1850100	796000	1252200	444940	91779	298650	61886	52197	16285	117040	16631	0	84794	66021	19570	14214	0	0	0	0	128770	320460	161780	515460	377290	977400	916380	990590
tr|G0S034|G0S034_CHATDO-acetylhomoserine(Thiol)-lyase-likeproteinOS=Chaetomiumthermophilum(strainDSM1495/CBS144.50/IMI039719)OX=759272GN=CTHT_0008580PE=3SV=1	0	38556	28145	0	0	0	0	0	300190	0	65644	107730	139130	15781	263310	0	0	0	0	0	0	0	0	0	0	0	0	0	30858	314650	143260	458550	313460	0	65374	174540	623120	32641000	352570000	119860000	0	0	37910	20147	0	0	0	0	69730
tr|G0SHJ3|G0SHJ3_CHATDPutativetranscriptionalrepressorproteinOS=Chaetomiumthermophilum(strainDSM1495/CBS144.50/IMI039719)OX=759272GN=CTHT_0070220PE=4SV=1	0	49588	72305	628590	157830	1124300	0	43662	9485000	38590	10515000	896080	5736900	3573600	14058000	13890000	24172000	43899000	13451000	8171800	5896800	4432300	2260000	2698000	410220	860350	214670	239220	214630	51595	306160	217540	180940	165600	63117	697660	0	0	65955	112760	14825	0	120580	91807	154200	114260	62160	214540	499290
tr|G0S5H3|G0S5H3_CHATDPutativegolgivesicleproteinOS=Chaetomiumthermophilum(strainDSM1495/CBS144.50/IMI039719)OX=759272GN=CTHT_0032960PE=4SV=1	0	139140	4898000	7542900	4189700	9902200	8817300	3026700	5700600	1305300	250100	159220	114600	0	0	0	0	0	96648	0	0	0	0	0	0	0	0	0	0	0	0	0	0	0	60886	0	12291	0	0	0	0	266620	1979900	2260800	11399000	7777100	12032000	8784400	10141000
tr|G0SGB6|G0SGB6_CHATDUncharacterizedproteinOS=Chaetomiumthermophilum(strainDSM1495/CBS144.50/IMI039719)OX=759272GN=CTHT_0065740PE=3SV=1	0	35937	76729	37544	0	0	0	0	0	0	0	0	0	0	0	72999	60311	0	0	0	0	0	0	0	0	0	221360	0	0	0	0	0	0	0	57993	100840	96938	410500	7709500	15172000	0	16038	94678	72993	54009	27374	0	11474	0
tr|G0S2X0|G0S2X0_CHATDUncharacterizedproteinOS=Chaetomiumthermophilum(strainDSM1495/CBS144.50/IMI039719)OX=759272GN=CTHT_0018780PE=4SV=1	0	15826	0	74252	0	0	34177	0	0	0	437850	0	0	0	0	81673	0	51421	69693	0	0	17258	0	0	0	0	0	916450	0	0	0	0	55781	0	56090	166530	3066700	7902800	118160000	45945000	0	0	129730	23286	97797	160970	269330	53450	35304
sp|G0SEV9|RLI1_CHATDTranslationinitiationfactorRLI1OS=Chaetomiumthermophilum(strainDSM1495/CBS144.50/IMI039719)OX=759272GN=RLI1PE=3SV=2	0	188010	658920	978660	1843600	2658100	3202400	4929000	6932600	2763600	3452200	2221400	1729800	973140	458940	128670	259620	147410	64064	23721	26388	0	19246	0	0	0	0	0	0	0	87181	29617	0	0	54467	0	278210	147980	2824000	2669100	0	0	0	62351	120880	38957	1701900	1722200	2693200
tr|G0S6V6|G0S6V6_CHATDNAD-specificglutamatedehydrogenaseOS=Chaetomiumthermophilum(strainDSM1495/CBS144.50/IMI039719)OX=759272GN=CTHT_0027020PE=3SV=1	66441	15868	12542	77000	24761	193710	169840	333790	164870	0	21734	281950	253010	0	393640	16096	23610	121140	12049	0	77518	360660	2487700	596510	4827300	23384000	20955000	19815000	11213000	5879900	3926800	3441800	1000300	162700	53291	16586	22303	0	0	0	0	0	0	0	0	0	18387	13538	0
tr|G0RZN4|G0RZN4_CHATDEukaryotictranslationinitiationfactor3subunitDOS=Chaetomiumthermophilum(strainDSM1495/CBS144.50/IMI039719)OX=759272GN=CTHT_0003590PE=3SV=1	0	34241	649410	425070	728800	116320	477440	341800	145730	81207	19168	37220	33315	0	0	17505	0	0	0	0	0	0	28157	0	106920	0	0	85980	112250	0	89686	0	0	35022	52501	73814	61097	308360	698890	121820	24322	145590	351710	695280	1558400	1804500	1995400	2489000	3433300
tr|G0S2E4|G0S2E4_CHATDPutativeNGG1interactingfactorOS=Chaetomiumthermophilum(strainDSM1495/CBS144.50/IMI039719)OX=759272GN=CTHT_0016940PE=3SV=1	0	0	0	0	0	0	0	0	0	0	0	0	0	0	0	80922	0	0	0	0	0	0	0	0	0	0	286080	580180	1251400	591350	0	0	1343700	0	52024	117770	4606300	16326000	141620000	48668000	0	0	0	0	0	0	0	0	0
tr|G0SEX3|G0SEX3_CHATDExosomecomplexexonuclease-likeproteinOS=Chaetomiumthermophilum(strainDSM1495/CBS144.50/IMI039719)OX=759272GN=CTHT_0060020PE=3SV=1	0	17452	0	0	0	0	17956	0	137550	0	0	0	0	0	0	0	11067	63842	25340	61502	159570	220450	286030	220750	340510	547760	553530	693370	568620	501950	567400	731680	498380	344050	51775	57288	18300	0	0	0	0	15036	0	12153	0	0	0	0	0
tr|G0SCJ9|G0SCJ9_CHATDUncharacterizedproteinOS=Chaetomiumthermophilum(strainDSM1495/CBS144.50/IMI039719)OX=759272GN=CTHT_0057500PE=4SV=1	0	0	20846	0	0	0	0	0	0	0	120350	0	0	0	0	0	0	0	0	0	0	0	0	0	0	0	0	0	0	0	0	0	0	0	50167	0	0	719320	3409600	400320	0	0	0	0	0	0	0	0	0
tr|G0RZI8|G0RZI8_CHATDOxidoreductase-likeproteinOS=Chaetomiumthermophilum(strainDSM1495/CBS144.50/IMI039719)OX=759272GN=CTHT_0003110PE=3SV=1	0	0	0	0	0	0	0	0	0	0	0	0	0	16963	0	0	0	0	0	0	0	0	0	0	0	0	0	0	0	0	0	0	0	0	49349	0	180190	211400	125190	341730	0	0	0	0	12019	0	0	0	0
tr|G0RYA1|G0RYA1_CHATDNADH-ubiquinoneoxidoreductase-likeproteinOS=Chaetomiumthermophilum(strainDSM1495/CBS144.50/IMI039719)OX=759272GN=CTHT_0005960PE=3SV=1	0	21386	97773	251100	139250	457360	866110	1218400	1572500	65032	0	0	0	0	0	0	14802	0	0	0	12482	16218	0	0	19021	28294	46782	88382	44634	57100	35031	99047	0	45658	49297	74425	975690	554670	5253500	1415100	0	85599	37651	31630	24385	70063	36987	0	0
tr|G0SFX4|G0SFX4_CHATDDihydroxyaciddehydratase-likeproteinOS=Chaetomiumthermophilum(strainDSM1495/CBS144.50/IMI039719)OX=759272GN=CTHT_0072480PE=3SV=1	0	0	0	0	0	0	0	0	0	0	0	0	0	0	0	0	0	0	0	0	0	0	0	0	0	0	0	0	0	0	0	33808	83739	45360	48518	247490	211340	164420	1522400	96210	0	0	0	0	0	0	0	0	0
tr|G0RZP5|G0RZP5_CHATDUncharacterizedproteinOS=Chaetomiumthermophilum(strainDSM1495/CBS144.50/IMI039719)OX=759272GN=CTHT_0003700PE=3SV=1	0	0	0	0	0	0	0	0	0	0	0	0	0	0	0	0	0	0	0	0	51811	0	72898	0	47614	0	173010	680230	915250	771330	691830	782630	214170	0	45724	0	0	0	0	0	0	0	0	0	0	0	0	0	0
tr|G0S293|G0S293_CHATDPhosphoglyceratemutase(2,3-diphosphoglycerate-independent)OS=Chaetomiumthermophilum(strainDSM1495/CBS144.50/IMI039719)OX=759272GN=CTHT_0016420PE=3SV=1	0	1263	26737	32972	362900	305210	0	0	39012	0	0	0	0	0	111980	0	0	0	0	0	0	0	0	0	0	0	95468	155970	55008	0	0	43172	0	0	45335	0	0	0	429600	0	0	0	10453	0	0	23063	46918	12843	0
tr|G0SB45|G0SB45_CHATDAconitatehydratase,mitochondrialOS=Chaetomiumthermophilum(strainDSM1495/CBS144.50/IMI039719)OX=759272GN=CTHT_0048840PE=3SV=1	0	0	17490	50478	125210	93462	0	40226	51200	21419	0	50641	0	88835	0	0	39366	14517	0	0	0	0	0	0	0	0	83534	0	0	0	0	0	0	53557	43718	80495	0	76440	218840	1088300	0	34686	315640	0	93540	0	0	0	25354
tr|G0S8J1|G0S8J1_CHATDPutativemRNAtransportregulator(Mtr10)proteinOS=Chaetomiumthermophilum(strainDSM1495/CBS144.50/IMI039719)OX=759272GN=CTHT_0038270PE=4SV=1	0	65596	206190	181600	185180	74119	165060	51064	0	48961	17871	0	25946	0	0	13976	0	0	0	0	0	0	19617	0	13862	0	0	460290	0	0	25180	24159	0	307020	43659	814220	1859600	3292100	9870000	3257800	0	11895	60843	14186	68834	35265	143190	79533	20402
tr|G0S7M8|G0S7M8_CHATD3-hydroxyisobutyratedehydrogenaseOS=Chaetomiumthermophilum(strainDSM1495/CBS144.50/IMI039719)OX=759272GN=CTHT_0036890PE=3SV=1	0	0	0	0	0	0	0	0	0	0	0	0	0	0	0	0	0	0	0	0	0	42498	405670	0	0	185510	0	256860	450080	315760	154520	263550	234020	0	43249	0	0	0	0	105830	91157	0	0	0	0	0	0	0	0
tr|G0S5M7|G0S5M7_CHATDCatalaseOS=Chaetomiumthermophilum(strainDSM1495/CBS144.50/IMI039719)OX=759272GN=CTHT_0024820PE=3SV=1	0	19309	62710	16747	48934	116660	130770	252770	331670	459940	1054100	762840	856310	538270	734540	332570	193370	195600	65361	31084	38599	0	0	0	0	0	0	0	0	0	0	0	0	17515	42050	400210	70116	61792	163680	0	0	0	0	0	0	0	66850	168640	303700
tr|G0SAL7|G0SAL7_CHATDElectrontransferflavoprotein-ubiquinoneoxidoreductaseOS=Chaetomiumthermophilum(strainDSM1495/CBS144.50/IMI039719)OX=759272GN=CTHT_0042730PE=4SV=1	0	133400	1526300	2022400	1395800	1167900	743760	163550	0	35782	0	0	0	0	0	0	76638	0	38991	60577	0	0	77143	45410	0	0	0	0	0	0	16266	0	0	0	41459	0	0	112340	320690	0	0	17067	134130	117080	282330	34564	338820	121780	211440
tr|G0SER5|G0SER5_CHATDUncharacterizedproteinOS=Chaetomiumthermophilum(strainDSM1495/CBS144.50/IMI039719)OX=759272GN=CTHT_0059440PE=3SV=1	19601	299000	3274900	3571600	3043100	2439600	2134500	842640	912490	0	165720	40623	0	43979	19006	30484	0	69514	19150	39606	47954	36310	88384	61371	48078	132100	77561	102580	65530	47889	49568	0	0	0	41063	0	0	0	129390	0	0	23612	257960	470580	1842400	1517000	2601400	2814100	2134700
tr|G0S202|G0S202_CHATDChorismatesynthaseOS=Chaetomiumthermophilum(strainDSM1495/CBS144.50/IMI039719)OX=759272GN=CTHT_0015480PE=3SV=1	0	0	0	0	0	0	0	0	124430	0	0	0	0	0	0	0	0	0	0	0	0	0	0	56710	0	0	299860	0	0	0	0	26030	127640	49622	40552	172110	1464000	4925000	72790000	36024000	0	0	183390	72576	0	0	0	0	54331
tr|G0SBH5|G0SBH5_CHATDMethylmalonate-semialdehydedehydrogenase(CoAacylating)OS=Chaetomiumthermophilum(strainDSM1495/CBS144.50/IMI039719)OX=759272GN=CTHT_0053600PE=4SV=1	0	0	53928	0	0	0	0	120670	0	29607	0	0	0	0	0	0	41156	0	0	0	18026	0	0	0	0	92480	66374	65459	0	0	0	0	0	0	38457	1338200	20531000	19311000	54242000	12570000	0	0	0	0	0	152590	0	0	607830
tr|G0S573|G0S573_CHATDPutativerRNAbindingproteinOS=Chaetomiumthermophilum(strainDSM1495/CBS144.50/IMI039719)OX=759272GN=CTHT_0032490PE=3SV=1	0	0	0	0	65433	243760	285890	363430	2018500	222330	2761300	8357700	9258700	3433600	8629100	2634900	4145500	6079100	551160	202400	188240	49374	141960	110380	115990	0	0	0	0	0	0	60547	29426	0	37615	431750	0	771930	449920	0	0	0	170500	512440	388540	641860	1167300	1740000	3589600
tr|G0SCH4|G0SCH4_CHATDDNAreplicationlicensingfactorMCM7OS=Chaetomiumthermophilum(strainDSM1495/CBS144.50/IMI039719)OX=759272GN=MCM7PE=3SV=1	0	0	0	9999	12689	13589	0	0	0	0	0	0	0	0	0	0	0	0	0	4527	0	13763	0	0	0	3239800	10372000	9318100	12210000	0	0	0	0	0	37583	57674	0	39838	293070	434490	0	0	0	0	0	0	0	0	0
tr|G0SHW7|G0SHW7_CHATDDHdomain-containingproteinOS=Chaetomiumthermophilum(strainDSM1495/CBS144.50/IMI039719)OX=759272GN=CTHT_0073630PE=1SV=1	0	0	0	0	0	0	0	0	150510	15680	44817	27007	20704	0	11198	0	0	0	0	0	0	0	0	0	10082	56664	37596	77587	67578	47307	59062	93977	76464	0	36685	0	0	27392	0	0	0	0	0	44085	0	0	0	25586	0
tr|G0S7K9|G0S7K9_CHATDMitochondrialintermediatepeptidaseOS=Chaetomiumthermophilum(strainDSM1495/CBS144.50/IMI039719)OX=759272GN=CTHT_0036690PE=3SV=1	0	0	0	37483	69854	730590	1572400	1221200	169460	130120	314840	244550	641260	226450	911780	622920	640640	977870	362490	232230	0	0	59879	0	46927	0	0	0	69099	14081	112310	84127	32846	38790	36634	22656	43849	0	0	569670	0	0	0	0	0	198990	0	0	265600
tr|G0SCV1|G0SCV1_CHATDHistoneacetyltransferaseOS=Chaetomiumthermophilum(strainDSM1495/CBS144.50/IMI039719)OX=759272GN=CTHT_0050310PE=4SV=1	0	0	0	0	0	0	0	0	0	0	0	0	0	0	0	0	0	0	0	0	0	0	0	0	0	0	0	0	0	0	0	0	0	0	34897	0	0	0	171370	0	0	0	0	0	0	0	0	0	0
tr|G0S5B2|G0S5B2_CHATDPNPLAdomain-containingproteinOS=Chaetomiumthermophilum(strainDSM1495/CBS144.50/IMI039719)OX=759272GN=CTHT_0024190PE=3SV=1	0	20046	265700	284670	337420	421600	369050	248570	127090	0	23347	23133	0	0	0	39266	24096	0	0	21797	0	0	0	0	0	81381	0	0	0	0	0	0	0	0	34590	39400	0	0	0	0	0	0	54376	26942	82210	77385	151450	155260	156990
tr|G0SAI0|G0SAI0_CHATDSerine/threonine-proteinphosphatase2AactivatorOS=Chaetomiumthermophilum(strainDSM1495/CBS144.50/IMI039719)OX=759272GN=CTHT_0042360PE=3SV=1	0	85315	0	0	0	0	0	0	0	0	0	0	0	0	0	0	0	0	0	0	0	0	0	0	0	0	103000	166810	217970	78381	62793	0	0	0	33603	406420	1735600	1368500	4947900	502910	0	0	187440	107280	46239	0	3602000	0	817060
tr|G0S4D2|G0S4D2_CHATDMatingfactorAsecretionproteinSTE6-likeproteinOS=Chaetomiumthermophilum(strainDSM1495/CBS144.50/IMI039719)OX=759272GN=CTHT_0039760PE=3SV=1	0	0	0	0	0	0	0	0	0	0	0	0	0	0	0	0	0	0	0	0	0	0	0	0	118360	10536	0	0	0	0	0	0	0	0	31640	453240	754480	732830	2140900	421340	0	0	0	0	0	0	0	0	0
tr|G0SHN5|G0SHN5_CHATDProteinkinasedomain-containingproteinOS=Chaetomiumthermophilum(strainDSM1495/CBS144.50/IMI039719)OX=759272GN=CTHT_0070670PE=4SV=1	0	0	34624	10230	17881	0	0	0	0	0	0	0	0	0	14844	0	0	0	0	0	0	38520	185960	94192	116600	48776	22462	26086	61983	68844	67806	166360	60425	39007	30426	24169	0	0	0	0	0	0	0	0	0	0	14635	0	0
tr|G0S906|G0S906_CHATDPutativeSCP160proteinOS=Chaetomiumthermophilum(strainDSM1495/CBS144.50/IMI039719)OX=759272GN=CTHT_0044100PE=4SV=1	0	28587	66230	32966	131880	137870	416480	728450	1527700	160040	510850	264850	153190	52864	41586	0	0	51548	11438	0	0	26345	0	0	0	0	0	0	0	0	0	0	0	0	29761	0	0	0	55855	0	0	22131	110020	217400	277310	525140	1326600	1951200	1242800
tr|G0S6C0|G0S6C0_CHATDHelicase-likeproteinOS=Chaetomiumthermophilum(strainDSM1495/CBS144.50/IMI039719)OX=759272GN=CTHT_0026210PE=1SV=1	0	0	50584	0	0	0	0	63064	0	0	0	9646	78961	0	54754	0	0	0	0	0	0	0	0	0	0	0	0	0	0	0	0	15555	21555	37437	28469	0	10233	0	0	0	0	0	0	0	17388	0	0	0	0
tr|G0S3T6|G0S3T6_CHATDRibokinaseOS=Chaetomiumthermophilum(strainDSM1495/CBS144.50/IMI039719)OX=759272GN=CTHT_0030580PE=3SV=1	0	0	0	0	0	0	0	0	0	0	0	0	0	25484	0	0	0	0	0	0	0	0	0	0	0	0	0	0	0	0	0	0	20153	0	27144	34183	0	0	0	0	0	0	0	84417	0	0	0	0	0
tr|G0S709|G0S709_CHATDVacuolarproteinsorting-associatedprotein35OS=Chaetomiumthermophilum(strainDSM1495/CBS144.50/IMI039719)OX=759272GN=CTHT_0035730PE=1SV=1	0	15914	362650	622930	568880	409000	307800	66198	37721	0	0	0	120120	0	0	0	0	0	92278	0	0	0	0	0	0	0	0	0	0	0	0	0	0	0	26387	0	0	0	0	0	0	0	24452	64835	85834	31404	118360	67075	0
tr|G0SG42|G0SG42_CHATDProbablealpha/beta-glucosidaseagdCOS=Chaetomiumthermophilum(strainDSM1495/CBS144.50/IMI039719)OX=759272GN=CTHT_0064960PE=1SV=1	0	14068	155600	175450	343240	167610	333220	142930	290820	0	26185	0	28825	0	12992	69908	112230	304640	95352	831880	11451	15013	0	0	0	98988	0	0	0	0	0	0	0	0	25088	0	0	0	0	0	0	35281	0	0	38660	63752	83318	140270	185440
tr|G0RXW1|G0RXW1_CHATD60SribosomalproteinL3-likeproteinOS=Chaetomiumthermophilum(strainDSM1495/CBS144.50/IMI039719)OX=759272GN=CTHT_0004490PE=3SV=1	201320	774290	2834700	6972700	15481000	25959000	59379000	92388000	246910000	81979000	139820000	143710000	104660000	20216000	38969000	12522000	7432200	9990200	993320	103300	602830	306510	446230	197880	320160	113520	97894	113010	101880	730230	128840	8070300	618790	2361500	24013	630960	1250400	1814300	5806500	1604700	291560	127610	2480600	6293800	36177000	52815000	90969000	137110000	270500000
tr|G0SC93|G0SC93_CHATDE3ubiquitin-proteinligaseOS=Chaetomiumthermophilum(strainDSM1495/CBS144.50/IMI039719)OX=759272GN=CTHT_0056400PE=3SV=1	0	0	30795	0	0	26151	0	0	0	0	0	0	0	0	0	0	84093	22799	12863	14924	52386	70334	393120	106470	186430	378410	564410	796740	881580	613360	650340	933840	559460	53262	23632	0	835640	929340	90938	0	0	0	0	0	0	0	45866	59531	0
tr|G0S663|G0S663_CHATDKinesin-likeproteinOS=Chaetomiumthermophilum(strainDSM1495/CBS144.50/IMI039719)OX=759272GN=CTHT_0034320PE=3SV=1	0	23797	0	0	82300	0	0	0	0	0	0	0	0	16295	33042	0	0	0	0	77198	111280	57008	201250	84822	103630	587200	975180	2018100	1378900	737760	605840	435380	304690	0	23391	0	141530	0	0	0	0	0	16553	0	31661	32363	0	103480	0
tr|G0SAX5|G0SAX5_CHATDThreoninedehydrataseOS=Chaetomiumthermophilum(strainDSM1495/CBS144.50/IMI039719)OX=759272GN=CTHT_0048140PE=3SV=1	0	206270	5431800	7509300	5517800	3090200	4075100	3919900	9203000	1339100	4845200	3956900	3625300	1350800	776090	752830	833890	1502500	310670	419980	167240	232070	75083	148520	176680	0	0	0	497590	582200	1052800	0	0	81837	21436	0	223280	0	0	0	0	0	0	0	221410	203600	1417300	2398700	3359800
tr|G0S4S7|G0S4S7_CHATDPutativecurvedDNA-bindingproteinOS=Chaetomiumthermophilum(strainDSM1495/CBS144.50/IMI039719)OX=759272GN=CTHT_0023380PE=1SV=1	0	23017	105550	235940	225750	851530	4699100	21070000	99417000	26673000	39065000	33958000	14191000	5198100	4091800	1275700	1181400	1713200	287900	94032	388990	335500	280590	237790	0	664110	458270	746860	442320	146840	200960	328550	0	495950	21341	51419	183480	0	0	0	0	0	16615	81149	1661200	4661400	12748000	42855000	56837000
tr|G0S189|G0S189_CHATDUncharacterizedproteinOS=Chaetomiumthermophilum(strainDSM1495/CBS144.50/IMI039719)OX=759272GN=CTHT_0012740PE=4SV=1	0	39425	464330	826240	668470	483760	394280	288150	0	151690	130390	106500	0	0	37545	65117	117710	86451	89428	0	19262	20675	135740	0	0	184200	216890	679880	162230	71495	0	137800	0	58209	19410	0	0	15960	0	536950	14895	12901	92593	175270	345320	355790	454760	630810	748190
tr|G0S1F7|G0S1F7_CHATDProbableendonucleaseLCL3OS=Chaetomiumthermophilum(strainDSM1495/CBS144.50/IMI039719)OX=759272GN=CTHT_0013430PE=3SV=1	0	111780	402110	762760	1413900	2637900	5693100	7072200	17602000	3731200	9512100	6912600	6293500	2037200	6497100	2831400	4703900	6889400	988260	304240	385900	199210	130970	75775	82708	0	0	31046	0	0	0	0	278200	0	17829	0	28851	0	164000	0	0	41628	222560	1419200	4006500	6433300	9419400	9972200	11134000
tr|G0S3Q4|G0S3Q4_CHATD3-isopropylmalatedehydrataseOS=Chaetomiumthermophilum(strainDSM1495/CBS144.50/IMI039719)OX=759272GN=CTHT_0030240PE=3SV=1	0	0	54875	0	0	25578	0	0	105220	0	0	0	0	0	0	0	0	0	0	128330	0	0	1173400	466370	1166000	0	593940	109110	0	61474	0	33734	0	0	14245	0	0	0	2698300	5266300	0	2265	90133	0	0	0	0	0	0
tr|G0RYN8|G0RYN8_CHATDIsoleucyl-tRNAsynthetaseOS=Chaetomiumthermophilum(strainDSM1495/CBS144.50/IMI039719)OX=759272GN=CTHT_0007350PE=3SV=1	0	49708	24220	35430	0	0	311900	396380	0	16284	0	13007	0	0	23406	73163	0	54118	46988	0	0	0	0	8103	0	0	92053	0	34851	0	19303	0	57499	0	13771	525670	7807800	16050000	71066000	14540000	0	0	48035	47486	23976	40339	81744	0	0
tr|G0S768|G0S768_CHATDATP-dependentRNAhelicase-likeproteinOS=Chaetomiumthermophilum(strainDSM1495/CBS144.50/IMI039719)OX=759272GN=CTHT_0027620PE=3SV=1	0	0	78451	72886	44261	243540	71594	72225	0	0	0	0	0	0	0	0	38398	0	0	0	0	0	0	0	0	0	0	0	0	0	0	0	93889	0	1520	0	1279700	846370	3984400	1020300	0	0	0	50150	199820	25314	102960	240640	335010
tr|G0S1T1|G0S1T1_CHATDAspartate-semialdehydedehydrogenaseOS=Chaetomiumthermophilum(strainDSM1495/CBS144.50/IMI039719)OX=759272GN=CTHT_0014710PE=3SV=1	0	0	0	574060	12446	1259000	996800	1822500	7878900	0	5339000	4694600	3954700	1758600	1594800	84284	0	92170	0	0	45460	0	18712	0	0	0	244580	3133	0	0	0	0	0	0	0	354020	0	228660	120170000	155330000	0	0	68965	43798	0	0	41715	0	4656400
tr|G0S8Z8|G0S8Z8_CHATDAlaninetransaminaseOS=Chaetomiumthermophilum(strainDSM1495/CBS144.50/IMI039719)OX=759272GN=CTHT_0044020PE=3SV=1	0	0	12544	25105	0	0	0	0	0	0	0	0	0	0	0	89155	0	0	0	0	0	0	0	0	0	0	0	0	0	43877	40395	91852	0	153110	0	0	92194	108930	7399600	38817000	0	0	10450	56047	0	52056	0	0	176150
tr|G0SBV1|G0SBV1_CHATDAcetyl-CoAacetyltransferase-likeproteinOS=Chaetomiumthermophilum(strainDSM1495/CBS144.50/IMI039719)OX=759272GN=CTHT_0054890PE=3SV=1	0	33798	0	126540	161710	0	0	0	382270	250810	453470	189860	0	33084	0	0	0	0	0	45486	0	0	0	0	264950	400360	0	0	0	0	0	0	242740	174300	0	40196	4010600	57098000	668550000	181310000	0	74083	61252	0	137790	501960	0	0	0
tr|G0S254|G0S254_CHATDCitrulline--aspartateligaseOS=Chaetomiumthermophilum(strainDSM1495/CBS144.50/IMI039719)OX=759272GN=CTHT_0016030PE=3SV=1	0	72557	80121	0	5519	0	16075	0	50578	39727	0	0	0	39868	600940	0	0	0	0	15763	55313	0	0	0	0	0	69098	145180	66075	0	0	14399	0	24448	0	0	183740	3145500	108580000	58897000	23512	29156	90867	81664	0	0	13491	14524	12603
tr|G0S447|G0S447_CHATDPeptidylprolylisomeraseOS=Chaetomiumthermophilum(strainDSM1495/CBS144.50/IMI039719)OX=759272GN=CTHT_0030680PE=3SV=1	0	0	14802	21000	48786	0	149380	38341	144220	0	0	0	0	0	0	0	0	0	0	0	0	0	0	39986	11033	0	0	0	63569	0	30556	750150	804680	628060	0	0	629860	11963000	127420000	53999000	0	46463	18225	0	13436	28710	33011	34737	53927
tr|G0S3C8|G0S3C8_CHATDAminopeptidaseOS=Chaetomiumthermophilum(strainDSM1495/CBS144.50/IMI039719)OX=759272GN=CTHT_0020550PE=3SV=1	0	0	0	0	0	0	0	0	0	0	0	21486	0	0	39896	0	0	0	0	0	54939	0	0	0	347560	394060	624290	0	13904	88383	0	316700	98113	135550	0	158950	99483	303050	746500	11825000	5381	0	33117	0	0	0	0	0	0
tr|G0SHX4|G0SHX4_CHATDIsoleucyl-tRNAsynthetaseOS=Chaetomiumthermophilum(strainDSM1495/CBS144.50/IMI039719)OX=759272GN=CTHT_0073700PE=3SV=1	0	0	0	0	0	0	0	0	0	0	0	0	0	0	19812	58878	23810	0	0	0	0	0	0	21740	0	0	0	51934	0	0	0	0	0	81863	0	359340	4357700	5653800	17041000	4414800	0	0	0	0	0	0	54914	16311	0
tr|G0RZJ0|G0RZJ0_CHATDPutativepyridoxalphosphatebindingproteinOS=Chaetomiumthermophilum(strainDSM1495/CBS144.50/IMI039719)OX=759272GN=CTHT_0003130PE=3SV=1	0	25191	0	42159	0	0	38992	0	0	30812	29818	40478	0	0	0	15935	34872	51288	0	31098	0	0	0	0	830750	1243400	0	1230300	0	0	0	0	0	0	0	390060	2695000	16346000	71261000	23464000	0	0	0	0	0	0	0	0	0
tr|G0SB48|G0SB48_CHATDFormamidase-likeproteinOS=Chaetomiumthermophilum(strainDSM1495/CBS144.50/IMI039719)OX=759272GN=CTHT_0048880PE=4SV=1	0	6164	0	0	0	0	0	0	0	0	0	0	0	0	0	0	0	0	0	0	17611	0	0	0	0	0	0	0	63336	0	0	0	0	0	0	0	141850	0	18756000	19729000	0	0	0	0	0	0	0	0	120620
tr|G0SCH2|G0SCH2_CHATDArginineN-methyltransferase2-likeproteinOS=Chaetomiumthermophilum(strainDSM1495/CBS144.50/IMI039719)OX=759272GN=CTHT_0057220PE=4SV=1	0	0	0	0	0	0	0	0	0	0	0	0	0	0	0	0	0	0	0	10363	0	0	0	0	0	0	0	0	0	0	0	0	0	0	0	25563	108570	653870	4957300	1468100	0	0	0	0	0	0	0	0	0
tr|G0S9K4|G0S9K4_CHATDPutativeGAMM1proteinOS=Chaetomiumthermophilum(strainDSM1495/CBS144.50/IMI039719)OX=759272GN=CTHT_0046200PE=3SV=1	0	40684	0	0	0	0	0	243870	59843	13501	17445	0	95582	23781	32332	0	71066	0	0	0	0	0	27406	118210	46177	0	116350	0	198560	0	0	0	0	185660	0	117100	32996	0	0	7899400	0	0	69401	0	0	0	0	0	0
tr|G0S1D1|G0S1D1_CHATD2-methylcitratedehydratase-likeproteinOS=Chaetomiumthermophilum(strainDSM1495/CBS144.50/IMI039719)OX=759272GN=CTHT_0013170PE=3SV=1	0	0	69936	0	26642	0	0	0	556470	110730	64842	63202	0	0	0	98261	0	62261	100280	0	0	0	0	0	135550	422560	61201	598980	117060	0	420350	57398	0	0	0	0	100740	143850	8395700	56895000	0	56058	0	149550	0	0	65746	0	0
tr|G0RYJ1|G0RYJ1_CHATDOMPdecarboxylaseOS=Chaetomiumthermophilum(strainDSM1495/CBS144.50/IMI039719)OX=759272GN=CTHT_0006880PE=3SV=1	0	0	0	0	0	0	0	0	0	0	0	0	0	0	0	0	0	0	0	10433	0	0	0	0	311250	522270	0	0	0	0	0	382100	0	0	0	0	141180	1198300	30280000	14266000	0	0	0	32683	0	41381	0	0	0
tr|G0S176|G0S176_CHATDPhosphopantothenate-cysteineligase-likeproteinOS=Chaetomiumthermophilum(strainDSM1495/CBS144.50/IMI039719)OX=759272GN=CTHT_0012610PE=3SV=1	0	0	0	275840	0	0	0	0	0	269970	380580	0	186810	0	0	0	0	0	1442800	0	0	0	0	0	0	0	104520	0	0	0	160150	0	0	0	0	0	0	0	2230000	2770200	0	0	0	0	0	0	0	0	156880
tr|G0S396|G0S396_CHATDPutativephenylalanineproteinOS=Chaetomiumthermophilum(strainDSM1495/CBS144.50/IMI039719)OX=759272GN=CTHT_0020200PE=3SV=1	0	0	0	385120	150610	317550	0	0	0	0	0	0	0	0	0	0	0	73255	0	0	35388	0	0	0	0	95070	75075	2085000	1579300	491730	471860	323420	173290	86654	0	2107900	6148400	4144800	12901000	2812300	0	68682	0	10300	0	0	0	0	0
tr|G0S0P9|G0S0P9_CHATDIsocitratelyaseOS=Chaetomiumthermophilum(strainDSM1495/CBS144.50/IMI039719)OX=759272GN=CTHT_0010800PE=3SV=1	0	14805	0	94416	0	0	0	0	195400	0	0	0	0	0	0	0	0	0	0	0	52201	0	0	54323	0	0	0	0	0	0	0	0	13257	0	0	1526300	9351500	27132000	97044000	25931000	0	0	39758	0	31237	0	0	0	74918
tr|G0RXR7|G0RXR7_CHATDMethylthioribose-1-phosphateisomeraseOS=Chaetomiumthermophilum(strainDSM1495/CBS144.50/IMI039719)OX=759272GN=MRI1PE=3SV=1	0	0	0	0	530000	799320	269230	0	0	34183	0	0	0	0	0	0	120330	0	185330	0	0	0	0	0	0	0	0	0	0	0	0	0	0	0	0	209930	9384000	8101300	41363000	7780500	0	0	0	0	0	0	181930	0	0
tr|G0S470|G0S470_CHATDGlutamine--tRNAligaseOS=Chaetomiumthermophilum(strainDSM1495/CBS144.50/IMI039719)OX=759272GN=CTHT_0030930PE=3SV=1	0	0	59438	0	0	0	0	47528	0	31206	0	0	0	0	0	0	0	0	0	0	0	0	0	0	0	0	0	13038	0	0	0	23400	0	0	0	238030	2034800	1081300	5484000	529110	0	0	0	90031	12833	0	89775	62777	0
tr|G0S4E0|G0S4E0_CHATDAminoacylprolineaminopeptidaseOS=Chaetomiumthermophilum(strainDSM1495/CBS144.50/IMI039719)OX=759272GN=CTHT_0022480PE=3SV=1	0	0	28751	0	65109	37662	0	540440	86136	0	0	0	168870	0	0	0	37275	0	0	0	69983	149400	159130	52701	265580	0	145660	34394	0	0	0	941940	630400	0	0	54461	204870	412490	12629000	17756000	27088	0	64058	0	0	34873	102770	18773	117670
sp|G0SF70|PCNA_CHATDProliferatingcellnuclearantigenOS=Chaetomiumthermophilum(strainDSM1495/CBS144.50/IMI039719)OX=759272GN=CTHT_0061010PE=3SV=2	0	37408	0	0	0	0	0	0	0	0	0	134890	0	0	0	0	0	0	0	0	23944	0	0	0	0	0	0	0	0	0	0	0	0	0	0	0	0	1419500	55767000	78459000	0	0	25402	0	0	229110	128360	64881	0
tr|G0SF27|G0SF27_CHATDThreonyl-tRNAsynthetaseOS=Chaetomiumthermophilum(strainDSM1495/CBS144.50/IMI039719)OX=759272GN=CTHT_0060580PE=3SV=1	0	0	0	0	0	0	0	0	0	0	0	0	0	0	0	0	0	0	0	0	0	0	0	0	0	554250	246830	0	0	0	0	0	0	0	0	0	15812	0	253290	1050100	0	0	0	0	0	0	0	0	0
tr|G0RZ80|G0RZ80_CHATDThreoninesynthaseOS=Chaetomiumthermophilum(strainDSM1495/CBS144.50/IMI039719)OX=759272GN=CTHT_0002020PE=3SV=1	0	0	0	0	0	0	0	0	0	179190	0	0	0	261990	0	0	0	0	0	0	0	0	0	0	0	36532	0	0	0	0	0	0	67204	0	0	0	754320	3308700	17451000	4076000	0	0	52851	0	30364	0	0	0	0
tr|G0S0H4|G0S0H4_CHATDProbableacetatekinaseOS=Chaetomiumthermophilum(strainDSM1495/CBS144.50/IMI039719)OX=759272GN=CTHT_0010030PE=3SV=1	0	27542	36598	52132	84400	15831	103010	677680	99281	189070	200620	0	0	445160	0	107650	0	68082	0	0	0	0	88621	0	0	0	0	0	0	0	0	0	136240	0	0	3014500	17323000	33402000	209420000	80881000	0	0	58465	0	0	0	0	0	0
tr|G0S7R8|G0S7R8_CHATDPutativefarnesylpyrophosphateproteinOS=Chaetomiumthermophilum(strainDSM1495/CBS144.50/IMI039719)OX=759272GN=CTHT_0028580PE=3SV=1	0	31108	0	0	0	0	0	0	0	0	0	0	0	0	0	0	0	0	0	19051	0	0	0	0	0	66326	0	0	0	0	0	0	0	0	0	0	0	0	0	0	0	0	0	124830	55114	1029400	747470	0	0
tr|G0SCM8|G0SCM8_CHATDHistidine--tRNAligaseOS=Chaetomiumthermophilum(strainDSM1495/CBS144.50/IMI039719)OX=759272GN=CTHT_0057790PE=3SV=1	0	3805	62064	99747	32391	32392	71818	0	131770	0	0	0	0	0	0	0	12911	0	0	0	0	503320	0	0	0	0	0	0	0	0	0	19824	29324	97648	0	68117	2567100	17393000	55516000	19374000	0	0	78313	0	0	0	0	0	47473
tr|G0RZB7|G0RZB7_CHATDCRM1_Cdomain-containingproteinOS=Chaetomiumthermophilum(strainDSM1495/CBS144.50/IMI039719)OX=759272GN=CTHT_0002400PE=1SV=1	0	12903	172320	144010	202730	86952	98258	14763	0	0	0	88227	93029	0	0	0	52601	0	0	0	6124	0	0	0	0	148520	17393	22263	0	0	0	0	0	0	0	592530	25146000	25568000	66673000	9064600	0	44536	31958	36213	40137	53472	81758	85799	34971
tr|G0S9W4|G0S9W4_CHATDUbiquitincarboxyl-terminalhydrolaseOS=Chaetomiumthermophilum(strainDSM1495/CBS144.50/IMI039719)OX=759272GN=CTHT_0047410PE=3SV=1	0	15242	63951	80947	0	168730	264340	0	192970	0	0	0	0	28972	0	0	29890	15435	9950	15534	19552	0	0	26076	0	158870	0	0	115990	0	0	0	0	0	0	0	0	38942	8610900	6318200	0	0	0	0	0	0	0	21905	38443
tr|G0SFC0|G0SFC0_CHATDMethionine--tRNAligaseOS=Chaetomiumthermophilum(strainDSM1495/CBS144.50/IMI039719)OX=759272GN=CTHT_0061510PE=3SV=1	0	0	0	0	0	0	0	0	0	0	0	0	0	14182	0	99713	25082	53393	28958	0	0	0	83709	180370	79392	22517	0	0	0	0	0	0	29975	0	0	0	0	1099100	6850400	1850100	0	0	0	0	0	0	0	96466	89492
tr|G0S023|G0S023_CHATDUncharacterizedproteinOS=Chaetomiumthermophilum(strainDSM1495/CBS144.50/IMI039719)OX=759272GN=CTHT_0008470PE=3SV=1	0	0	0	0	0	49159	0	0	0	0	0	0	0	0	0	0	0	0	0	0	0	11606	76449	92017	0	117870	0	101930	0	0	225160	56759	67564	158550	0	0	0	130750	3911100	715490	0	0	0	0	0	0	0	0	0
tr|G0S5G0|G0S5G0_CHATDAromatic-L-amino-aciddecarboxylase-likeproteinOS=Chaetomiumthermophilum(strainDSM1495/CBS144.50/IMI039719)OX=759272GN=CTHT_0032830PE=3SV=1	0	0	0	0	0	0	0	0	0	19007	0	0	0	0	0	0	0	0	0	31048	0	0	0	0	0	0	438210	0	0	0	0	0	0	0	0	0	0	0	0	1290700	0	0	0	36978	0	0	0	0	0
tr|G0S8I7|G0S8I7_CHATDEndodeoxyribonuclease-likeproteinOS=Chaetomiumthermophilum(strainDSM1495/CBS144.50/IMI039719)OX=759272GN=CTHT_0030030PE=4SV=1	0	99789	0	0	0	0	0	0	0	0	0	0	0	0	0	0	0	143700	0	0	0	0	0	0	0	0	0	0	0	0	0	0	0	0	0	0	0	415820	1526500	639510	0	0	0	0	0	0	0	0	0
tr|G0S4K1|G0S4K1_CHATDFormylglycinamideribonucleotideamidotransferaseOS=Chaetomiumthermophilum(strainDSM1495/CBS144.50/IMI039719)OX=759272GN=CTHT_0031290PE=3SV=1	0	0	16773	23461	26045	27009	14907	0	0	0	0	0	0	0	49915	3724	12031	40159	27125	0	16564	87911	0	0	0	89370	14656	41966	0	57388	777670	918630	0	0	0	0	0	0	0	1082500	17595	34768	12703	0	98633	0	0	0	0
tr|G0SGG1|G0SGG1_CHATDMetalloendopeptidase-likeproteinOS=Chaetomiumthermophilum(strainDSM1495/CBS144.50/IMI039719)OX=759272GN=CTHT_0066210PE=4SV=1	0	0	96009	0	6772	0	97852	46355	21215	0	0	0	0	31095	144220	98489	281840	84510	167240	266740	2298300	1321600	426610	0	1051300	1152700	1980200	1831200	335980	302120	0	383420	692860	693450	0	0	811960	209560	987660	503650	0	0	0	0	0	0	38219	32965	0
tr|G0SDX2|G0SDX2_CHATDObg-likeATPase1OS=Chaetomiumthermophilum(strainDSM1495/CBS144.50/IMI039719)OX=759272GN=CTHT_0053310PE=3SV=1	27943	37205	12152	13417	0	27346	0	0	196190	0	0	90589	0	42841	40602	10412	38615	22127	23938	0	37300	23264	0	19106	59425	0	0	0	0	0	0	0	0	128950	0	48292	883510	11189000	98709000	39719000	0	0	20321	0	0	0	49537	0	0
tr|G0S9U5|G0S9U5_CHATDUncharacterizedproteinOS=Chaetomiumthermophilum(strainDSM1495/CBS144.50/IMI039719)OX=759272GN=CTHT_0047210PE=4SV=1	0	51855	0	0	123840	0	0	558480	5395900	2198700	3156400	135270	1578900	569250	0	0	718950	648140	1220500	0	0	0	0	0	0	0	0	0	0	0	0	0	0	0	0	0	0	522810	0	2115500	0	22044	2228300	1006800	4443900	296100	4641100	6118500	15726000
tr|G0SCJ4|G0SCJ4_CHATDUbiquitin-likeproteinOS=Chaetomiumthermophilum(strainDSM1495/CBS144.50/IMI039719)OX=759272GN=CTHT_0057450PE=4SV=1	0	19438	181820	0	0	0	0	0	0	0	0	0	0	0	0	112880	306070	939020	0	330660	451060	348570	0	0	0	0	0	0	0	0	0	0	0	0	0	0	0	0	5122500	2041100	0	0	0	0	0	0	0	0	0
tr|G0RZF5|G0RZF5_CHATDAllantoicaseOS=Chaetomiumthermophilum(strainDSM1495/CBS144.50/IMI039719)OX=759272GN=CTHT_0002780PE=3SV=1	0	49958	0	0	0	0	29166	0	0	118750	0	0	0	0	0	44977	0	0	0	0	0	0	0	0	0	26564	0	0	0	0	0	0	0	0	0	0	51594	93259	17501000	6077100	0	0	0	0	0	0	61719	92697	99773
tr|G0S098|G0S098_CHATDS-adenosylmethioninesynthaseOS=Chaetomiumthermophilum(strainDSM1495/CBS144.50/IMI039719)OX=759272GN=CTHT_0009260PE=3SV=1	0	13988	75095	0	0	0	0	0	0	0	0	0	0	0	0	0	0	0	0	0	14174	0	0	51994	0	0	0	0	408320	0	0	0	0	0	0	456590	964150	11935000	315210000	227290000	0	0	20630	0	0	131960	0	0	0
tr|G0SEU7|G0SEU7_CHATDtRNA(guanine(37)-N1)-methyltransferaseOS=Chaetomiumthermophilum(strainDSM1495/CBS144.50/IMI039719)OX=759272GN=TRM5PE=3SV=1	0	0	0	0	0	0	0	0	0	0	0	36108	0	0	0	0	0	419520	150620	364630	1128800	727180	144360	162750	0	0	0	0	0	0	0	0	0	0	0	0	0	0	300270	699760	0	0	0	0	0	0	0	0	0
tr|G0S2K1|G0S2K1_CHATDSuccinyl-CoA:3-ketoacid-coenzymeAtransferaseOS=Chaetomiumthermophilum(strainDSM1495/CBS144.50/IMI039719)OX=759272GN=CTHT_0017510PE=3SV=1	0	0	0	0	0	0	0	0	0	0	0	0	0	0	0	0	0	0	0	165330	0	0	0	0	0	0	0	0	0	0	0	0	0	0	0	5296900	35678000	42805000	144400000	35701000	0	0	0	0	0	0	0	0	0
tr|G0SD19|G0SD19_CHATDdTMPkinaseOS=Chaetomiumthermophilum(strainDSM1495/CBS144.50/IMI039719)OX=759272GN=CTHT_0050470PE=3SV=1	0	0	0	0	0	0	42998	0	0	0	0	0	0	0	0	0	0	0	0	0	0	0	0	0	36437	0	0	0	0	0	0	0	0	0	0	0	326330	3390200	21466000	12860000	0	0	0	0	0	0	0	0	0
tr|G0SE53|G0SE53_CHATDSHNi-TPRdomain-containingproteinOS=Chaetomiumthermophilum(strainDSM1495/CBS144.50/IMI039719)OX=759272GN=CTHT_0062470PE=4SV=1	0	0	0	0	0	0	0	0	0	0	0	0	0	0	0	0	0	0	0	0	0	0	0	0	0	0	0	0	0	604050	0	0	26001	111300	0	330950	3579400	8853700	37369000	7314700	0	0	0	0	0	0	0	0	0
tr|G0SGP2|G0SGP2_CHATDtRNA(guanine-N(7)-)-methyltransferasenon-catalyticsubunitTRM82OS=Chaetomiumthermophilum(strainDSM1495/CBS144.50/IMI039719)OX=759272GN=TRM82PE=3SV=1	0	0	0	0	0	0	0	0	0	0	0	0	0	29188	48656	48401	56257	1515200	381990	404130	789020	542330	377520	275110	235690	458990	0	0	0	0	0	0	0	0	0	0	88259	54680	0	0	0	0	0	0	0	0	0	0	0
tr|G0S3G3|G0S3G3_CHATDDiphosphomevalonatedecarboxylaseOS=Chaetomiumthermophilum(strainDSM1495/CBS144.50/IMI039719)OX=759272GN=CTHT_0020910PE=3SV=1	0	0	0	0	0	0	0	0	0	0	0	0	0	0	0	0	0	0	0	0	0	0	0	0	0	0	0	0	0	0	0	844210	0	0	0	0	0	0	0	3315200	0	0	0	0	0	0	51163	0	88845
tr|G0SE42|G0SE42_CHATDIsocitratelyaseOS=Chaetomiumthermophilum(strainDSM1495/CBS144.50/IMI039719)OX=759272GN=CTHT_0062350PE=3SV=1	0	0	0	0	0	0	0	0	0	0	0	0	20303	0	0	0	0	0	0	0	0	0	11052	0	0	0	0	0	0	0	0	19152	0	75055	0	0	939730	3008200	27517000	6625500	0	0	0	0	0	0	0	0	0
tr|G0S549|G0S549_CHATDzf-Mss51domain-containingproteinOS=Chaetomiumthermophilum(strainDSM1495/CBS144.50/IMI039719)OX=759272GN=CTHT_0024080PE=4SV=1	0	0	0	0	0	0	0	121760	0	0	0	0	0	0	0	0	0	0	0	0	0	0	0	0	415910	0	524220	383110	0	0	0	0	0	0	0	0	1452800	622070	1694000	175290	0	0	0	0	0	0	0	0	0
tr|G0S6V2|G0S6V2_CHATDGlutamyl-tRNAsynthetaseOS=Chaetomiumthermophilum(strainDSM1495/CBS144.50/IMI039719)OX=759272GN=CTHT_0026980PE=3SV=1	0	0	0	13173	0	0	0	0	2527700	852420	0	1840400	1439800	585310	1262700	0	428870	1618900	0	0	0	0	0	0	0	0	0	0	0	0	0	32868	29766	0	0	0	281550	562810	3202200	966770	0	0	0	0	0	0	0	1351800	2836300
tr|G0S3I4|G0S3I4_CHATDAminopeptidase-likeproteinOS=Chaetomiumthermophilum(strainDSM1495/CBS144.50/IMI039719)OX=759272GN=CTHT_0021370PE=3SV=1	0	0	0	0	0	0	0	0	0	0	0	0	0	0	0	0	288610	0	0	0	0	0	0	0	0	0	54415	0	65521	0	0	0	0	0	0	0	0	0	212960	1791400	0	0	0	0	0	0	0	361080	0
tr|G0SDE5|G0SDE5_CHATDGlutamate-5-semialdehydedehydrogenaseOS=Chaetomiumthermophilum(strainDSM1495/CBS144.50/IMI039719)OX=759272GN=CTHT_0051500PE=3SV=1	0	19668	0	0	0	0	0	0	0	0	0	0	0	0	0	26522	0	0	0	113090	145220	278900	0	323470	0	0	0	0	0	0	95292	0	0	0	0	0	269430	0	1475400	2009100	0	0	0	32788	0	0	0	0	0
tr|G0S4J3|G0S4J3_CHATDPantoate--beta-alanineligaseOS=Chaetomiumthermophilum(strainDSM1495/CBS144.50/IMI039719)OX=759272GN=CTHT_0031170PE=3SV=1	0	0	0	0	0	0	0	0	82864	71782	0	0	74294	0	211960	128970	165580	295320	0	0	0	0	0	0	0	0	0	0	0	0	0	0	0	0	0	0	583540	405820	3539500	1621300	0	0	0	0	0	0	0	0	0
tr|G0SBQ2|G0SBQ2_CHATDUncharacterizedproteinOS=Chaetomiumthermophilum(strainDSM1495/CBS144.50/IMI039719)OX=759272GN=CTHT_0054380PE=4SV=1	0	0	0	0	0	0	0	0	0	0	0	0	0	0	0	0	0	0	0	0	0	0	0	0	0	0	0	0	0	0	0	0	0	0	0	0	0	0	2559000	1251900	0	0	0	0	0	0	0	0	0
tr|G0S1P9|G0S1P9_CHATD60SribosomalproteinL24-likeproteinOS=Chaetomiumthermophilum(strainDSM1495/CBS144.50/IMI039719)OX=759272GN=CTHT_0014380PE=3SV=1	89112	2936100	6706000	8715700	15718000	34283000	59398000	94317000	258520000	93384000	231120000	186280000	136280000	33966000	52385000	20569000	13102000	14854000	1766200	587590	0	0	0	256100	0	0	0	0	235860	0	210130	84065	0	0	0	0	0	0	0	0	24761	524090	1479700	5448000	18558000	67346000	122690000	214630000	259630000
tr|G0S8E8|G0S8E8_CHATDDNAdamage-inducibleprotein1OS=Chaetomiumthermophilum(strainDSM1495/CBS144.50/IMI039719)OX=759272GN=CTHT_0029630PE=3SV=1	0	0	0	0	0	0	0	0	0	0	0	0	0	0	0	0	0	0	0	0	0	0	0	0	0	0	0	0	0	527410	0	0	0	0	0	1484900	7785200	7985700	30265000	6078000	0	0	0	0	0	0	0	0	0
tr|G0S6D8|G0S6D8_CHATDGPN-loopGTPase2OS=Chaetomiumthermophilum(strainDSM1495/CBS144.50/IMI039719)OX=759272GN=CTHT_0034560PE=3SV=1	0	0	0	0	0	0	0	0	0	0	0	0	0	0	0	0	0	0	0	0	0	0	0	0	0	0	0	0	0	0	0	0	0	0	0	0	0	0	0	0	0	0	0	0	0	0	0	0	0
tr|G0RYZ8|G0RYZ8_CHATDPyridoxamine5'-phosphateoxidase-likeproteinOS=Chaetomiumthermophilum(strainDSM1495/CBS144.50/IMI039719)OX=759272GN=CTHT_0001150PE=4SV=1	0	0	0	0	0	0	576440	0	0	0	0	0	0	0	0	0	0	0	0	0	0	0	0	0	0	0	0	0	0	0	0	0	0	0	0	940300	5219000	2134900	10111000	554390	0	0	0	0	0	0	0	0	397520
tr|G0SBI1|G0SBI1_CHATDUroporphyrinogendecarboxylaseOS=Chaetomiumthermophilum(strainDSM1495/CBS144.50/IMI039719)OX=759272GN=CTHT_0053660PE=3SV=1	0	0	0	0	0	0	0	0	0	0	0	0	0	0	0	0	0	0	0	0	0	0	0	0	0	0	0	0	0	0	0	0	0	126490	0	0	0	0	0	0	0	0	0	0	0	0	0	0	0
tr|G0SH44|G0SH44_CHATDPeptidaseM20domain-containingprotein2OS=Chaetomiumthermophilum(strainDSM1495/CBS144.50/IMI039719)OX=759272GN=CTHT_0068640PE=3SV=1	0	0	0	0	0	0	0	0	0	0	0	0	0	0	0	0	0	0	0	0	0	0	0	0	0	0	0	0	133600	0	0	0	0	0	0	0	1951500	5022200	5475900	1627400	0	10179	0	0	0	0	0	0	0
tr|G0SB52|G0SB52_CHATDImportinN-terminaldomain-containingproteinOS=Chaetomiumthermophilum(strainDSM1495/CBS144.50/IMI039719)OX=759272GN=CTHT_0048920PE=4SV=1	0	26674	189030	65327	74466	61056	72087	35907	0	0	0	0	0	0	0	0	0	0	0	0	0	0	0	0	18571	18689	30163	0	0	0	0	0	83239	0	0	0	95300	65985	255550	87459	24195	68272	166140	131870	191260	41227	275080	76344	111170
tr|G0SGV8|G0SGV8_CHATDtRNAN6-adenosinethreonylcarbamoyltransferaseOS=Chaetomiumthermophilum(strainDSM1495/CBS144.50/IMI039719)OX=759272GN=KAE1PE=3SV=1	0	0	0	0	0	0	0	0	0	0	0	0	0	0	0	0	0	74112	0	0	0	0	0	0	0	0	0	0	0	0	0	0	0	0	0	0	0	1003200	9470700	3218500	0	0	0	19554	0	0	0	0	0
tr|G0SGB5|G0SGB5_CHATDElongationfactorTuOS=Chaetomiumthermophilum(strainDSM1495/CBS144.50/IMI039719)OX=759272GN=CTHT_0065730PE=3SV=1	0	35350	124910	179900	82782	0	88753	0	0	0	0	64951	0	0	23295	57364	0	200570	40284	70934	113790	65171	81221	0	45769	54154	45702	0	108160	0	85733	0	69055	0	0	124330	343980	196340	989820	727580	72563	62361	116980	88195	167640	98414	159800	93330	116520
tr|G0SDR2|G0SDR2_CHATDSETdomain-containingproteinOS=Chaetomiumthermophilum(strainDSM1495/CBS144.50/IMI039719)OX=759272GN=CTHT_0052690PE=4SV=1	0	0	64114	0	0	0	0	0	0	100790	0	0	0	0	0	0	0	183940	0	0	0	0	0	0	0	0	0	0	0	0	0	0	0	0	0	0	0	0	0	145630	0	0	0	0	0	113620	258970	264770	0
tr|G0S6G1|G0S6G1_CHATDAnthranilatephosphoribosyltransferase-likeproteinOS=Chaetomiumthermophilum(strainDSM1495/CBS144.50/IMI039719)OX=759272GN=CTHT_0034800PE=4SV=1	0	0	0	0	0	0	0	0	6905100	495840	3671300	4444800	2512400	608710	1338700	0	0	0	0	0	0	0	0	0	0	0	0	0	0	0	0	190330	0	0	0	0	0	0	0	2743400	0	0	0	0	0	95146	0	0	0
tr|G0SDR3|G0SDR3_CHATDPutativeGTP-bindingproteinOS=Chaetomiumthermophilum(strainDSM1495/CBS144.50/IMI039719)OX=759272GN=CTHT_0052700PE=4SV=1	0	0	0	0	0	0	0	0	0	0	0	188140	0	30420	0	0	19754	0	0	0	0	36372	0	0	0	0	0	0	0	0	0	0	0	0	0	570310	1253300	1901200	7165900	4348800	0	0	0	0	0	0	0	0	270850
tr|G0S4P8|G0S4P8_CHATD60SribosomalproteinL2-likeproteinOS=Chaetomiumthermophilum(strainDSM1495/CBS144.50/IMI039719)OX=759272GN=CTHT_0023090PE=4SV=1	134510	1569300	36510000	35379000	55682000	55921000	131590000	215130000	758740000	151050000	773020000	678150000	378630000	107170000	109540000	35064000	40038000	25873000	11778000	5926200	1809200	2158100	905070	1917300	1073200	1004700	755050	0	0	0	369490	255800	0	0	0	0	774100	543150	2233900	326500	0	2951000	8453700	31581000	69175000	100220000	238960000	394180000	468150000
tr|G0SG41|G0SG41_CHATDNucleosidediphosphatekinaseOS=Chaetomiumthermophilum(strainDSM1495/CBS144.50/IMI039719)OX=759272GN=CTHT_0064950PE=3SV=1	0	99397	78227	0	426240	0	0	0	1027000	150280	0	0	0	0	0	67411	0	0	35537	0	104260	0	0	0	0	0	0	0	0	332540	0	953980	0	965370	0	0	0	373960	8093000	188040000	0	11138	14643	0	0	24152	474780	63097	170410
tr|G0RYK9|G0RYK9_CHATDEndodeoxyribonuclease-likeproteinOS=Chaetomiumthermophilum(strainDSM1495/CBS144.50/IMI039719)OX=759272GN=CTHT_0007060PE=4SV=1	0	0	0	0	0	0	0	0	0	0	0	0	0	0	0	0	0	0	0	0	0	0	0	0	0	0	0	0	0	0	0	0	0	0	0	0	0	272480	967320	477510	0	0	0	0	0	0	0	0	0
tr|G0SA58|G0SA58_CHATDUncharacterizedproteinOS=Chaetomiumthermophilum(strainDSM1495/CBS144.50/IMI039719)OX=759272GN=CTHT_0041090PE=4SV=1	0	0	19277	0	0	0	0	0	0	0	0	0	0	0	0	0	0	0	0	11551	0	15506	63208	17003	0	0	0	0	0	50985	142490	0	0	0	0	0	0	32233	0	3489800	0	0	0	0	0	0	0	0	0
tr|G0SEC4|G0SEC4_CHATDUncharacterizedproteinOS=Chaetomiumthermophilum(strainDSM1495/CBS144.50/IMI039719)OX=759272GN=CTHT_0063250PE=4SV=1	0	0	0	0	0	0	0	0	0	0	0	0	0	0	0	0	0	0	0	0	21077000	24216000	6864500	6930600	3460700	0	905960	654320	0	404980	0	0	0	0	0	0	186510	684650	2576200	454050	0	0	0	0	0	0	0	0	0
tr|G0S728|G0S728_CHATDGPN-loopGTPaseOS=Chaetomiumthermophilum(strainDSM1495/CBS144.50/IMI039719)OX=759272GN=CTHT_0035930PE=3SV=1	0	0	0	0	0	0	0	0	0	0	0	0	0	0	0	0	0	0	0	0	57421	66362	0	0	77071	162940	136790	0	0	0	0	0	130240	164830	0	0	744670	2102000	6783200	871640	0	0	0	0	0	0	0	0	0
tr|G0S2K7|G0S2K7_CHATDUncharacterizedproteinOS=Chaetomiumthermophilum(strainDSM1495/CBS144.50/IMI039719)OX=759272GN=CTHT_0017570PE=3SV=1	0	0	135860	0	0	0	0	0	658870	0	0	0	0	0	0	0	0	0	95774	0	0	0	0	0	0	0	0	0	0	0	0	0	0	0	0	421890	23781000	26676000	107790000	30891000	0	0	0	0	0	0	93072	0	0
tr|G0SCX6|G0SCX6_CHATDAdeninephosphoribosyltransferaseOS=Chaetomiumthermophilum(strainDSM1495/CBS144.50/IMI039719)OX=759272GN=CTHT_0058720PE=3SV=1	0	64761	396880	236250	306900	0	230060	329560	0	0	0	0	0	0	251740	0	44248	0	0	62089	0	0	0	0	0	0	0	0	0	0	0	65867	0	270950	0	685520	0	811040	8789400	1730900	0	0	236940	234870	242430	350770	326250	0	299060
tr|G0S2U7|G0S2U7_CHATDUncharacterizedproteinOS=Chaetomiumthermophilum(strainDSM1495/CBS144.50/IMI039719)OX=759272GN=CTHT_0018540PE=4SV=1	0	0	0	1634600	3964300	3309100	3836500	4399500	1270400	388270	0	285380	136040	164390	0	0	644640	0	366250	0	0	0	0	0	0	0	1644800	4496600	5706500	2879900	2527700	2451600	0	0	0	694430	551260	0	0	0	0	0	0	0	0	0	1460300	0	0
tr|G0SFJ2|G0SFJ2_CHATDUncharacterizedproteinOS=Chaetomiumthermophilum(strainDSM1495/CBS144.50/IMI039719)OX=759272GN=CTHT_0071030PE=3SV=1	0	0	0	0	0	0	0	0	0	0	0	0	0	0	0	0	0	0	34603	0	0	0	0	0	0	227430	0	0	0	0	0	0	0	0	0	0	0	0	0	0	0	0	0	0	0	0	0	0	64719
tr|G0S9L9|G0S9L9_CHATDPseudoU_synth_2domain-containingproteinOS=Chaetomiumthermophilum(strainDSM1495/CBS144.50/IMI039719)OX=759272GN=CTHT_0046360PE=4SV=1	0	0	0	0	0	0	0	0	0	0	0	0	0	0	0	0	0	0	0	0	0	0	0	0	0	0	0	0	0	0	0	0	0	0	0	0	0	0	1530700	249840	0	0	0	0	0	0	0	0	0
tr|G0S337|G0S337_CHATDThymidylatesynthaseOS=Chaetomiumthermophilum(strainDSM1495/CBS144.50/IMI039719)OX=759272GN=CTHT_0019530PE=3SV=1	0	0	0	0	0	0	0	0	0	0	0	0	0	0	0	0	0	0	0	0	0	0	0	0	0	0	0	0	0	0	0	0	244810	0	0	0	0	0	0	588730	0	0	0	0	0	0	0	0	50830
tr|G0S6V5|G0S6V5_CHATDKynureninaseOS=Chaetomiumthermophilum(strainDSM1495/CBS144.50/IMI039719)OX=759272GN=BNA5PE=3SV=1	0	0	0	0	0	0	0	0	0	0	76287	71267	0	0	0	40726	0	11321	43558	29489	0	0	190900	20751	0	0	0	0	0	0	0	0	0	0	0	0	0	108210	0	5940300	0	27753	10599	0	0	39795	0	41809	49803
tr|G0S649|G0S649_CHATDNADPH:adrenodoxinoxidoreductase,mitochondrialOS=Chaetomiumthermophilum(strainDSM1495/CBS144.50/IMI039719)OX=759272GN=CTHT_0034180PE=3SV=1	0	15688	14903	0	0	0	0	0	0	43046	0	0	0	0	0	0	0	0	0	0	0	0	0	0	0	0	0	0	0	0	0	173480	0	0	0	0	0	12964	0	375400	41495	0	0	0	0	0	0	0	0
tr|G0SFM4|G0SFM4_CHATDUricaseOS=Chaetomiumthermophilum(strainDSM1495/CBS144.50/IMI039719)OX=759272GN=CTHT_0071370PE=3SV=1	0	0	0	0	0	0	0	0	0	0	0	0	0	0	0	14011	0	0	0	0	0	0	0	0	0	0	0	0	0	0	0	0	0	0	0	0	0	0	0	224380	0	13227	0	0	0	0	0	964160	0
tr|G0SFD1|G0SFD1_CHATDUncharacterizedproteinOS=Chaetomiumthermophilum(strainDSM1495/CBS144.50/IMI039719)OX=759272GN=CTHT_0061620PE=3SV=1	0	0	0	24096	16952	0	0	0	0	0	0	0	0	0	0	0	0	0	0	0	0	0	0	0	0	0	0	0	0	0	0	0	58146	0	0	0	0	0	1250900	1721000	0	0	0	0	0	0	0	0	0
tr|G0SDN3|G0SDN3_CHATDGlutamate--cysteineligaseOS=Chaetomiumthermophilum(strainDSM1495/CBS144.50/IMI039719)OX=759272GN=CTHT_0052390PE=3SV=1	0	0	0	0	0	0	0	0	0	21026	53113	77446	131190	0	101230	29340	0	25086	95833	0	0	0	0	0	0	0	0	13254	0	0	0	0	0	0	0	0	0	0	0	92269	0	0	0	0	0	0	0	0	0
tr|G0SGY9|G0SGY9_CHATDCytochrome-b5reductaseOS=Chaetomiumthermophilum(strainDSM1495/CBS144.50/IMI039719)OX=759272GN=CTHT_0068050PE=4SV=1	0	0	0	0	0	0	0	0	0	0	0	0	0	0	0	0	0	0	0	0	0	0	0	0	0	0	0	0	0	0	0	0	0	0	0	0	0	230240	970760	133890	0	0	0	0	0	0	0	0	0
tr|G0S7S6|G0S7S6_CHATDPutativeGTP-bindingproteinOS=Chaetomiumthermophilum(strainDSM1495/CBS144.50/IMI039719)OX=759272GN=CTHT_0028660PE=4SV=1	0	0	0	0	0	0	0	0	0	0	0	0	0	0	0	0	0	0	0	0	0	0	0	0	0	0	0	0	0	0	0	0	0	0	0	0	154810	2304000	13114000	3710100	0	0	46290	0	0	0	0	0	92264
tr|G0S7X8|G0S7X8_CHATDPhosphoglyceratekinaseOS=Chaetomiumthermophilum(strainDSM1495/CBS144.50/IMI039719)OX=759272GN=CTHT_0037370PE=3SV=1	0	38637	116520	170850	131830	87265	0	0	0	150900	58121	0	0	0	502010	141810	0	50592	0	0	0	0	34102	180370	0	0	0	22309	0	0	27365	0	0	0	0	0	0	89463	2500100	18330000	0	60727	85178	56123	81791	211150	255110	39218	35024
tr|G0S8R0|G0S8R0_CHATDUncharacterizedproteinOS=Chaetomiumthermophilum(strainDSM1495/CBS144.50/IMI039719)OX=759272GN=CTHT_0040020PE=4SV=1	0	0	0	0	0	0	0	0	0	0	0	0	0	0	0	0	0	0	0	0	0	0	0	0	0	0	0	0	0	0	0	0	0	0	0	0	0	0	267120	0	0	0	0	0	0	0	0	0	0
tr|G0S540|G0S540_CHATDGlutathionesynthetaseOS=Chaetomiumthermophilum(strainDSM1495/CBS144.50/IMI039719)OX=759272GN=CTHT_0023990PE=3SV=1	0	0	0	0	0	0	0	0	0	0	0	0	0	0	0	0	0	0	0	0	0	0	0	0	0	13264	0	0	0	54509	0	65597	0	0	0	0	0	0	0	1196900	0	0	27629	0	0	0	0	0	0
tr|G0SCF8|G0SCF8_CHATDNEDD8-activatingenzymeE1catalyticsubunitOS=Chaetomiumthermophilum(strainDSM1495/CBS144.50/IMI039719)OX=759272GN=CTHT_0057060PE=3SV=1	0	0	0	0	0	0	0	0	0	0	0	0	0	0	0	0	0	0	0	0	0	0	0	0	0	0	0	0	0	0	0	0	0	0	0	0	0	0	2022500	1848700	0	0	0	0	0	0	0	0	0
tr|G0SF72|G0SF72_CHATDDeoxyuridine5'-triphosphatenucleotidohydrolaseOS=Chaetomiumthermophilum(strainDSM1495/CBS144.50/IMI039719)OX=759272GN=CTHT_0061030PE=3SV=1	0	0	0	0	0	0	0	0	212670	0	0	0	0	0	0	0	0	0	0	0	0	0	0	0	0	0	0	0	0	0	0	0	0	0	0	0	0	1043800	32042000	19375000	0	0	0	0	0	0	0	0	0
tr|G0S1T9|G0S1T9_CHATDLipoylsynthase,mitochondrialOS=Chaetomiumthermophilum(strainDSM1495/CBS144.50/IMI039719)OX=759272GN=CTHT_0014790PE=3SV=1	0	13267	0	393850	203590	0	0	0	0	0	0	0	0	0	0	0	0	0	0	0	0	0	0	0	0	0	0	0	0	0	0	0	0	0	0	0	507090	359370	7710000	3566200	0	13452	0	0	0	0	0	0	0
tr|G0SHR4|G0SHR4_CHATDProbabledipeptidyl-aminopeptidaseBOS=Chaetomiumthermophilum(strainDSM1495/CBS144.50/IMI039719)OX=759272GN=CTHT_0073090PE=3SV=1	0	0	0	0	0	31714	28520	0	0	0	0	0	0	0	0	0	0	0	0	0	0	0	0	0	0	0	0	0	0	0	0	53233	0	0	0	0	29464	204120	2906400	125200	0	0	0	66138	0	0	0	0	0
tr|G0S1V6|G0S1V6_CHATDPhosphotransferaseOS=Chaetomiumthermophilum(strainDSM1495/CBS144.50/IMI039719)OX=759272GN=CTHT_0014980PE=3SV=1	0	0	0	0	0	0	0	0	0	0	0	0	0	0	0	0	0	0	0	0	0	0	0	0	1242200	68302	0	0	0	0	0	0	0	0	0	0	0	0	205340	1797400	0	0	0	0	0	0	0	0	0
tr|G0RZ94|G0RZ94_CHATDNifu-likeproteinOS=Chaetomiumthermophilum(strainDSM1495/CBS144.50/IMI039719)OX=759272GN=CTHT_0002160PE=3SV=1	0	0	0	0	0	0	0	0	0	0	0	0	0	0	0	0	0	0	0	0	0	0	0	0	0	0	0	0	0	0	0	0	0	0	0	0	964900	1136500	4728500	2446700	0	0	0	0	0	0	0	0	0
tr|G0SCF1|G0SCF1_CHATDPutativedyneinintermediatechainproteinOS=Chaetomiumthermophilum(strainDSM1495/CBS144.50/IMI039719)OX=759272GN=CTHT_0056990PE=1SV=1	0	0	42612	53834	82243	137500	121400	19687	0	0	0	0	0	0	0	0	0	0	31879	0	0	0	0	0	0	0	317940	0	793290	236970	0	1073600	0	0	0	1549000	93852	0	762670	242240	0	0	62493	13940	29886	24909	206890	237670	83652
tr|G0RY10|G0RY10_CHATDCoproporphyrinogenoxidaseOS=Chaetomiumthermophilum(strainDSM1495/CBS144.50/IMI039719)OX=759272GN=CTHT_0005000PE=3SV=1	0	19276	155680	193350	581500	277840	210810	0	0	120130	0	0	309800	17926	0	0	45020	0	0	0	0	0	640770	0	0	430890	313430	372240	198370	0	0	118490	121790	0	0	0	0	0	0	307390	0	0	13281	34765	0	15214	0	67377	308470
tr|G0SE62|G0SE62_CHATDSpermidinesynthase-likeproteinOS=Chaetomiumthermophilum(strainDSM1495/CBS144.50/IMI039719)OX=759272GN=CTHT_0062570PE=3SV=1	0	0	21280	0	0	0	0	0	293920	234400	0	238810	119750	0	0	952670	0	0	0	0	42225	0	0	0	0	158190	225840	313820	0	0	0	0	84616	0	0	0	0	0	231370	0	26520	18401	83521	20704	0	35192	713250	505440	567840
tr|G0S8X8|G0S8X8_CHATDHomoserinedehydrogenaseOS=Chaetomiumthermophilum(strainDSM1495/CBS144.50/IMI039719)OX=759272GN=CTHT_0043810PE=3SV=1	0	57474	85455	0	0	0	0	0	216150	0	0	107970	137210	0	0	0	0	0	62777	0	0	0	0	0	0	0	0	0	0	0	0	0	0	0	0	0	0	0	0	0	0	58066	0	0	30173	0	0	0	0
tr|G0S125|G0S125_CHATDCoatomersubunitgammaOS=Chaetomiumthermophilum(strainDSM1495/CBS144.50/IMI039719)OX=759272GN=CTHT_0012100PE=3SV=1	0	59059	328370	791380	778700	942380	531960	421590	945290	266580	516100	553950	1576700	796440	3116000	1183700	2331300	3434900	817110	330780	112730	232230	195420	142900	21169	340070	0	261790	83628	64773	50313	0	68757	0	0	0	0	0	0	0	45421	82748	237700	665770	1775800	1927200	3461600	3322600	4082300
tr|G0S4P4|G0S4P4_CHATDPrephenatedehydrataseOS=Chaetomiumthermophilum(strainDSM1495/CBS144.50/IMI039719)OX=759272GN=CTHT_0023050PE=4SV=1	0	0	0	0	0	0	0	0	0	0	0	0	0	0	0	0	0	0	0	0	0	0	214260	96465	126460	207660	0	0	0	0	0	0	0	0	0	0	0	0	0	0	0	0	0	0	0	0	0	0	0
tr|G0SHH9|G0SHH9_CHATD40SribosomalproteinS12OS=Chaetomiumthermophilum(strainDSM1495/CBS144.50/IMI039719)OX=759272GN=CTHT_0070080PE=3SV=1	16656	1882000	11389000	3395400	8207500	10284000	23159000	55020000	283890000	57028000	263530000	273920000	229440000	154720000	106140000	118730000	98954000	43599000	11215000	4970300	3045800	2029800	883480	938510	402350	0	0	488180	0	0	0	0	0	0	0	0	0	0	898560	0	0	2428500	6163700	15224000	18314000	18149000	46360000	132130000	159870000
tr|G0S613|G0S613_CHATDTriosephosphateisomeraseOS=Chaetomiumthermophilum(strainDSM1495/CBS144.50/IMI039719)OX=759272GN=CTHT_0025650PE=3SV=1	0	36943	0	50260	91538	208540	163710	76770	0	0	0	0	0	0	61023	29657	76027	143600	0	0	0	0	0	0	0	0	0	0	0	0	0	0	384660	0	0	0	0	0	0	0	0	13812	53371	0	91323	25297	0	42153	40426
tr|G0S7T8|G0S7T8_CHATD40SribosomalproteinS1OS=Chaetomiumthermophilum(strainDSM1495/CBS144.50/IMI039719)OX=759272GN=RPS1PE=1SV=1	125110	1400200	5539300	6313200	13758000	14405000	33785000	36894000	76599000	72210000	147040000	135030000	144940000	65364000	118060000	86896000	105880000	123150000	23338000	9308100	3773000	1473100	1120200	1418000	312970	42708	0	0	0	0	0	0	0	0	0	0	0	574850	3566200	89411	37946	249690	3187200	3560200	17180000	11402000	41075000	77417000	90790000
tr|G0RZE9|G0RZE9_CHATD60SribosomalproteinL27OS=Chaetomiumthermophilum(strainDSM1495/CBS144.50/IMI039719)OX=759272GN=CTHT_0002720PE=3SV=1	167240	2230900	15147000	25561000	47563000	71435000	117820000	158400000	236770000	181790000	398370000	310760000	229040000	55823000	85125000	30847000	26958000	25258000	3209100	2499000	2148500	1328200	1396200	360250	1153200	235890	158600	0	238410	0	0	352110	0	1142300	0	880070	755550	271920	624790	291340	0	357180	2770500	8490600	24943000	34414000	133780000	270510000	296240000
tr|G0S177|G0S177_CHATDUncharacterizedproteinOS=Chaetomiumthermophilum(strainDSM1495/CBS144.50/IMI039719)OX=759272GN=CTHT_0012620PE=4SV=1	0	0	0	0	43962	25267	15603	0	0	0	0	0	91550	0	0	0	116140	13485	325940	773910	9246100	14354000	14117000	13487000	3396400	6865500	1365200	1618500	595270	0	416190	303150	164240	145460	0	0	0	0	0	0	0	0	39266	39869	58872	31185	82060	53503	0
tr|G0RXX9|G0RXX9_CHATDGeranylgeranyltransferasetype-2subunitalphaOS=Chaetomiumthermophilum(strainDSM1495/CBS144.50/IMI039719)OX=759272GN=CTHT_0004670PE=3SV=1	0	0	0	0	0	0	0	0	0	0	0	0	0	0	0	0	0	0	0	0	0	0	0	0	0	0	0	0	0	0	0	0	0	0	0	0	0	161870	2165300	465380	0	0	0	0	0	0	0	0	0
tr|G0RY43|G0RY43_CHATD40SribosomalproteinS6OS=Chaetomiumthermophilum(strainDSM1495/CBS144.50/IMI039719)OX=759272GN=CTHT_0005340PE=1SV=1	130010	3872700	14987000	7048500	27726000	31464000	38920000	82319000	280640000	93372000	204060000	192740000	209410000	105450000	219540000	141760000	208700000	293510000	67930000	31421000	18964000	11224000	2826100	3018800	919180	177020	99539	95726	0	0	0	0	279630	0	0	0	0	1000600	4003900	2046200	307370	4686800	10883000	37515000	58254000	82210000	150460000	258740000	388900000
tr|G0RY71|G0RY71_CHATDUncharacterizedproteinOS=Chaetomiumthermophilum(strainDSM1495/CBS144.50/IMI039719)OX=759272GN=CTHT_0005650PE=4SV=1	0	0	0	0	0	0	0	0	0	0	0	0	0	0	0	0	0	0	0	0	0	0	0	0	0	0	0	0	0	0	0	0	0	0	0	0	492600	478880	3084300	982500	0	0	0	0	0	0	0	0	0
tr|G0SCN9|G0SCN9_CHATDPrudomain-containingproteinOS=Chaetomiumthermophilum(strainDSM1495/CBS144.50/IMI039719)OX=759272GN=CTHT_0057900PE=4SV=1	38805	121230	1181400	1827000	2361700	3907400	4419500	2528000	14814000	2157400	8478900	9890100	12064000	6194400	18359000	13555000	25984000	39337000	12248000	7661500	2473900	1599600	85549	612270	228730	0	0	183260	0	278680	0	100070	0	121330	0	0	256280	0	1841100	1803200	15793	24206	185950	150050	417960	1045800	1725800	1810200	3023200
tr|G0RZ09|G0RZ09_CHATDOxoglutaratedehydrogenase(succinyl-transferring)OS=Chaetomiumthermophilum(strainDSM1495/CBS144.50/IMI039719)OX=759272GN=CTHT_0001270PE=3SV=1	74048	124730	1706100	4243400	12103000	25283000	62331000	87765000	209800000	56831000	64398000	52636000	30877000	9067200	9955900	3243300	4131900	3904000	1570800	1120200	1261500	1614000	515100	944590	87319	290620	160750	133980	0	138960	0	320280	58647	0	0	35217	13390	120800	416740	0	17254	86923	354410	492720	2621600	5927500	21318000	28183000	28626000
tr|G0S1A6|G0S1A6_CHATD40SribosomalproteinS4OS=Chaetomiumthermophilum(strainDSM1495/CBS144.50/IMI039719)OX=759272GN=CTHT_0012920PE=1SV=1	173620	1491100	7703800	7262600	12267000	17538000	33080000	46391000	191460000	69995000	169160000	189380000	144770000	67323000	135810000	87033000	121520000	149230000	45665000	29146000	14956000	8221600	1733600	3802100	476860	248740	188510	537270	0	491930	0	0	203620	0	0	0	0	0	0	32808	67321	284700	2286500	5853900	31428000	21493000	55594000	95520000	121920000
tr|G0RZY3|G0RZY3_CHATDUncharacterizedproteinOS=Chaetomiumthermophilum(strainDSM1495/CBS144.50/IMI039719)OX=759272GN=CTHT_0008050PE=4SV=1	0	0	0	0	0	0	0	0	0	0	0	0	0	0	0	0	0	0	0	0	0	0	0	0	0	0	0	0	0	0	0	0	0	0	0	0	0	0	0	0	0	0	0	0	0	0	0	0	0
tr|G0S992|G0S992_CHATD60SribosomalproteinL13OS=Chaetomiumthermophilum(strainDSM1495/CBS144.50/IMI039719)OX=759272GN=CTHT_0045000PE=3SV=1	34046	6525100	24502000	27196000	65027000	102090000	174770000	241910000	570080000	280490000	426350000	356860000	248580000	63306000	95284000	31037000	30800000	38298000	7502700	3555600	3149900	865680	826800	827760	258410	262550	600900	526580	755530	544190	479390	308030	0	0	0	303090	368930	539270	893780	211580	510650	3816600	16763000	14168000	96949000	123310000	175830000	300640000	459950000
sp|G0S0R2|NUP57_CHATDNucleoporinNUP57OS=Chaetomiumthermophilum(strainDSM1495/CBS144.50/IMI039719)OX=759272GN=NUP57PE=1SV=1	0	0	20686	0	345700	168100	72139	0	0	0	0	0	0	0	0	0	0	0	0	0	335760	826060	199140	516990	68732	61605	0	0	0	0	0	0	0	0	0	0	0	0	0	0	0	0	0	0	0	0	0	0	0
sp|G0S3J5|RIO1_CHATDSerine/threonine-proteinkinaseRIO1OS=Chaetomiumthermophilum(strainDSM1495/CBS144.50/IMI039719)OX=759272GN=CTHT_0021480PE=1SV=1;REV__tr|G0SF74|G0SF74_CHATDPutativepab1-bindingproteinOS=Chaetomiumthermophilum(strainDSM1495/CBS144.50/IMI039719)OX=759272GN=CTHT_0061050PE=4SV=1	0	0	0	0	0	0	0	17988	0	51760	0	405850	610960	809690	2463100	1017100	3787500	6192800	535030	352000	218880	0	0	0	0	0	0	0	0	0	0	0	0	0	0	0	0	0	0	0	0	0	0	0	0	0	0	0	0
sp|G0S3T2|PNO1_CHATDPre-rRNA-processingproteinPNO1OS=Chaetomiumthermophilum(strainDSM1495/CBS144.50/IMI039719)OX=759272GN=PNO1PE=1SV=2	0	0	23212	0	0	0	0	0	0	0	0	0	750140	196320	1108400	891010	1357500	580710	193150	0	0	0	0	0	0	0	0	0	0	0	0	0	0	0	0	0	0	0	0	0	18422	0	0	0	0	0	0	0	0
sp|G0S4F3|NUP82_CHATDNucleoporinNUP82OS=Chaetomiumthermophilum(strainDSM1495/CBS144.50/IMI039719)OX=759272GN=NUP82PE=1SV=1	0	0	18215	0	0	149530	0	32340	0	0	0	56004	187980	29243	178800	170090	362420	526540	103650	22173	0	174880	50877	27891	0	0	0	0	0	0	0	0	0	0	0	0	0	0	0	0	0	0	19936	0	0	0	70736	0	74093
sp|G0S4X2|NUP49_CHATDNucleoporinNUP49OS=Chaetomiumthermophilum(strainDSM1495/CBS144.50/IMI039719)OX=759272GN=NUP49PE=1SV=1	0	42955	265430	457410	470100	776980	0	0	0	0	0	0	0	0	0	0	0	0	0	30290	371760	566910	1331500	467620	1205000	224060	0	0	0	0	0	0	0	0	0	107380	0	0	0	0	0	0	0	0	0	0	0	0	0
sp|G0S616|MRT4_CHATDRibosomeassemblyfactormrt4OS=Chaetomiumthermophilum(strainDSM1495/CBS144.50/IMI039719)OX=759272GN=CTHT_0025680PE=1SV=2	0	0	0	0	0	0	914620	896810	7138400	4344900	6683600	8531700	6331300	630530	1159700	299050	0	747360	0	0	0	0	0	0	0	0	0	0	0	0	0	0	0	0	0	0	0	0	2432500	0	0	0	82736	67718	505280	1416000	2331800	5578700	6998500
sp|G0S6T0|POM33_CHATDNucleoporinPOM33OS=Chaetomiumthermophilum(strainDSM1495/CBS144.50/IMI039719)OX=759272GN=POM33PE=3SV=1	0	88072	696920	979510	1084400	1124600	1197500	569070	1485000	170650	0	230850	169340	64199	128180	83463	251740	156820	33721	0	0	0	55857	0	0	0	0	0	0	0	0	0	0	0	0	0	0	0	0	0	0	76197	73021	27538	63456	49230	315790	281400	182350
sp|G0S8F1|NOG1_CHATDNucleolarGTP-bindingprotein1OS=Chaetomiumthermophilum(strainDSM1495/CBS144.50/IMI039719)OX=759272GN=NOG1PE=3SV=2	0	0	0	0	0	48490	19054	18545	76503	37032	72399	57360	70737	0	24742	0	0	0	0	0	0	0	0	0	0	0	0	0	0	0	0	0	0	0	0	0	0	0	0	0	0	0	0	62053	10175	53148	32014	221340	153830
sp|G0S8G9|IF2P_CHATDEukaryotictranslationinitiationfactor5BOS=Chaetomiumthermophilum(strainDSM1495/CBS144.50/IMI039719)OX=759272GN=CTHT_0029840PE=1SV=2;REV__tr|G0SFP4|G0SFP4_CHATDRRMdomain-containingproteinOS=Chaetomiumthermophilum(strainDSM1495/CBS144.50/IMI039719)OX=759272GN=CTHT_0071590PE=4SV=1	0	0	0	0	0	0	128720	126850	241180	0	291420	152310	0	0	125260	27412	100780	0	0	0	0	0	0	0	0	0	0	0	0	0	212530	0	0	0	0	0	0	0	0	0	0	46937	35428	41601	198060	210360	892180	1158700	1281100
sp|G0S902|NOL10_CHATDRibosomebiogenesisproteinENP2OS=Chaetomiumthermophilum(strainDSM1495/CBS144.50/IMI039719)OX=759272GN=ENP2PE=1SV=2	0	0	0	0	0	0	0	0	0	0	0	0	0	0	0	0	0	0	0	0	0	0	0	0	0	0	0	0	0	0	0	0	0	0	0	0	0	0	0	0	0	0	37915	0	63686	59266	0	34514	94958
sp|G0S920|REI1_CHATDCytoplasmic60SsubunitbiogenesisfactorREI1homologOS=Chaetomiumthermophilum(strainDSM1495/CBS144.50/IMI039719)OX=759272GN=CTHT_0044240PE=3SV=2	0	0	0	0	0	0	0	0	0	0	0	0	0	0	0	0	0	0	0	23381	46352	58808	228040	56910	181480	334890	314470	379560	123850	131000	0	0	0	0	0	0	0	0	0	0	0	0	0	0	0	22014	0	59704	422960
sp|G0S9J5|RSP5_CHATDE3ubiquitin-proteinligaseRSP5OS=Chaetomiumthermophilum(strainDSM1495/CBS144.50/IMI039719)OX=759272GN=RSP5PE=3SV=2	0	48622	237510	399650	734060	873230	964190	998470	0	0	0	0	0	0	0	0	0	0	0	0	0	0	0	0	0	0	0	0	0	0	0	0	0	0	0	0	0	37999	0	0	0	0	33384	0	98672	60740	406100	423170	364320
sp|G0SA60|SEC13_CHATDProteintransportproteinSEC13OS=Chaetomiumthermophilum(strainDSM1495/CBS144.50/IMI039719)OX=759272GN=SEC13PE=3SV=2	0	18510	33269	0	0	115230	0	0	0	84702	276340	377000	777530	1812200	8228400	6998100	20920000	48835000	15060000	8727600	5097300	4042600	2115600	1918700	668590	168020	109180	154190	89716	0	546820	483350	0	0	0	0	0	0	0	930960	0	0	314820	596060	655940	371880	1017600	406970	1969100
sp|G0SBS8|NU159_CHATDNucleoporinNUP159OS=Chaetomiumthermophilum(strainDSM1495/CBS144.50/IMI039719)OX=759272GN=NUP159PE=1SV=1	0	0	0	73502	14811	90335	12313	20692	34477	29767	41250	279830	479040	212770	186610	141180	88698	21260	0	29556	0	0	0	26885	0	0	0	0	0	0	0	0	0	0	0	25288	0	0	0	0	0	0	0	0	0	0	60121	0	0
sp|G0SCK6|ERB1_CHATDRibosomebiogenesisproteinERB1OS=Chaetomiumthermophilum(strainDSM1495/CBS144.50/IMI039719)OX=759272GN=ERB1PE=1SV=1	0	0	0	0	0	0	0	0	0	0	0	0	0	0	0	0	0	0	12780	0	0	0	0	0	0	0	0	0	0	0	0	0	0	0	0	0	0	0	0	0	0	0	0	0	14463	0	66432	73540	83249
sp|G0SDP9|NU152_CHATDNucleoporinNUP152OS=Chaetomiumthermophilum(strainDSM1495/CBS144.50/IMI039719)OX=759272GN=NUP152PE=3SV=1	0	24103	19370	0	103290	21812	11573	11846	0	46580	270570	583290	831000	357340	1197400	519620	925330	1657400	251970	251220	33874	66682	0	0	0	0	0	0	0	0	0	0	0	14549	0	0	0	0	0	0	0	5358	31855	13383	0	87105	0	0	0
sp|G0SFH5|NU188_CHATDNucleoporinNUP188OS=Chaetomiumthermophilum(strainDSM1495/CBS144.50/IMI039719)OX=759272GN=NUP188PE=1SV=1	0	0	85629	0	0	0	0	0	0	0	0	0	0	0	0	0	0	0	0	0	0	22253	70880	32830	55329	27642	0	24423	14893	0	18274	26078	20198	0	0	0	0	0	0	0	0	0	0	0	0	0	0	0	0
sp|G0SFM2|DBP2_CHATDATP-dependentRNAhelicaseDBP2OS=Chaetomiumthermophilum(strainDSM1495/CBS144.50/IMI039719)OX=759272GN=DBP2PE=3SV=2	0	59081	50593	86819	174920	91672	125980	188680	453170	142130	225930	203200	0	17839	0	0	11173	0	13021	0	17629	0	0	0	1051400	2484000	1651300	0	0	1387300	1084400	0	0	0	0	0	0	0	0	161460	86586	35739	256420	418780	1238400	1253000	1905900	2204000	2609500
sp|G0SGU4|FDH_CHATDFormatedehydrogenaseOS=Chaetomiumthermophilum(strainDSM1495/CBS144.50/IMI039719)OX=759272GN=FDHPE=1SV=1	0	35365	0	20405	0	0	138050	0	0	0	0	0	609190	27889	137360	51411	0	169030	0	0	0	0	0	0	30707	0	0	0	0	0	3423000	6062100	0	108980	0	0	0	0	510160	258480	0	0	0	0	128910	0	245420	175140	0
sp|P0CU28|RS24_CHATD40SribosomalproteinS24OS=Chaetomiumthermophilum(strainDSM1495/CBS144.50/IMI039719)OX=759272GN=CTHT_0041970.2PE=1SV=1	0	989810	6015700	3690500	7211600	6070900	10721000	17936000	87501000	27223000	46602000	53401000	48638000	26445000	64948000	30872000	62126000	74098000	17870000	9014000	4348700	2355100	985050	1296400	369310	266970	0	0	0	0	0	0	0	0	0	0	174130	579660	0	0	0	278180	2919000	4318100	15604000	22414000	35955000	64874000	75990000
tr|G0RXR6|G0RXR6_CHATDPutativerabguanyl-nucleotideexchangefactorOS=Chaetomiumthermophilum(strainDSM1495/CBS144.50/IMI039719)OX=759272GN=CTHT_0000130PE=4SV=1	0	42593	13820	51215	59729	71344	43840	29740	74932	0	0	0	0	0	0	0	0	0	0	0	0	0	0	0	0	0	0	0	0	0	0	0	0	0	0	0	0	0	0	0	0	0	0	0	0	0	0	0	0
tr|G0RXT0|G0RXT0_CHATDUncharacterizedproteinOS=Chaetomiumthermophilum(strainDSM1495/CBS144.50/IMI039719)OX=759272GN=CTHT_0000270PE=4SV=1	0	0	0	0	0	0	0	0	0	0	0	0	0	0	0	0	0	0	0	0	0	0	0	0	0	0	0	0	0	0	0	0	0	0	0	0	0	0	0	0	0	0	0	0	0	314680	0	0	0
tr|G0RXT3|G0RXT3_CHATDNon-specificserine/threonineproteinkinaseOS=Chaetomiumthermophilum(strainDSM1495/CBS144.50/IMI039719)OX=759272GN=CTHT_0000300PE=4SV=1	0	0	0	0	0	0	0	0	0	0	0	0	0	0	0	0	0	0	0	0	0	0	0	0	0	0	0	0	0	0	0	0	0	0	0	0	0	0	0	0	0	0	0	0	0	0	0	0	0
tr|G0RXT8|G0RXT8_CHATDRibonucleaseT(1)OS=Chaetomiumthermophilum(strainDSM1495/CBS144.50/IMI039719)OX=759272GN=CTHT_0000350PE=4SV=1	0	0	0	0	0	0	0	0	0	0	0	0	0	0	0	0	0	0	0	0	0	0	0	0	0	0	0	0	0	0	0	0	0	0	0	0	0	0	0	858730	0	0	0	0	0	0	0	0	0
tr|G0RXW3|G0RXW3_CHATDUncharacterizedproteinOS=Chaetomiumthermophilum(strainDSM1495/CBS144.50/IMI039719)OX=759272GN=CTHT_0004510PE=4SV=1	0	27425	266620	589770	675710	532960	0	0	0	0	0	0	0	0	0	0	0	0	0	0	0	0	0	0	0	0	0	0	0	0	0	0	0	0	0	0	0	0	0	0	0	0	0	108350	325380	303080	1277700	1146400	1487900
tr|G0RXY4|G0RXY4_CHATDUncharacterizedproteinOS=Chaetomiumthermophilum(strainDSM1495/CBS144.50/IMI039719)OX=759272GN=CTHT_0004720PE=4SV=1	0	0	223130	358740	556490	563570	593060	95837	0	0	65377	0	0	0	0	0	0	0	0	0	0	0	0	0	0	0	0	0	0	0	0	0	0	0	0	0	0	0	0	0	0	0	0	0	0	0	0	0	0
tr|G0RXY6|G0RXY6_CHATDRibose-phosphatediphosphokinaseOS=Chaetomiumthermophilum(strainDSM1495/CBS144.50/IMI039719)OX=759272GN=CTHT_0004740PE=3SV=1	129750	1775800	13469000	13892000	15452000	11237000	12186000	10468000	24187000	3037300	3689900	5276500	3878500	4760900	411430	767290	365570	3819300	241370	2295700	264640	79375	41518	29118	146610	0	0	47843	0	0	0	0	291960	0	0	237620	1302400	761200	2042100	124290	717670	1797400	5937400	3132600	6716300	6862700	12685000	14384000	14997000
tr|G0RXZ1|G0RXZ1_CHATDPutativechromatinbindingproteinOS=Chaetomiumthermophilum(strainDSM1495/CBS144.50/IMI039719)OX=759272GN=CTHT_0004800PE=4SV=1	0	0	0	0	0	0	0	0	0	0	0	0	0	0	0	0	0	0	0	0	0	0	0	0	0	0	0	0	0	0	0	0	0	0	0	0	0	0	0	0	0	0	0	0	0	0	0	0	0
tr|G0RXZ2|G0RXZ2_CHATDPutativeGTP-bindingproteinOS=Chaetomiumthermophilum(strainDSM1495/CBS144.50/IMI039719)OX=759272GN=CTHT_0004810PE=4SV=1	67024	471230	1323900	1939000	625180	702240	107920	80068	0	0	0	0	36318	0	0	0	0	0	0	0	0	0	0	0	0	0	0	0	0	0	0	0	621060	0	0	0	0	1783400	0	1887600	59134	526670	956330	886010	834720	2126800	1031000	517080	181900
tr|G0RY01|G0RY01_CHATDPAPA-1domain-containingproteinOS=Chaetomiumthermophilum(strainDSM1495/CBS144.50/IMI039719)OX=759272GN=CTHT_0004910PE=1SV=1	0	0	0	0	0	0	0	0	0	0	0	0	0	0	0	0	0	0	0	0	0	0	0	0	0	0	0	0	0	0	0	0	0	0	0	0	0	0	474970	0	0	0	0	0	0	0	0	0	0
tr|G0RY04|G0RY04_CHATDSPXdomain-containingproteinOS=Chaetomiumthermophilum(strainDSM1495/CBS144.50/IMI039719)OX=759272GN=CTHT_0004940PE=4SV=1	0	0	0	0	0	0	0	0	0	0	0	0	0	0	0	0	0	0	0	0	0	0	0	0	0	0	0	0	0	0	0	0	0	0	0	0	0	0	0	0	0	0	0	0	0	0	0	0	0
tr|G0RY06|G0RY06_CHATDEKC/KEOPScomplexsubunitGON7OS=Chaetomiumthermophilum(strainDSM1495/CBS144.50/IMI039719)OX=759272GN=CTHT_0004960PE=3SV=1	0	0	0	0	0	0	0	0	0	0	0	0	0	0	0	0	0	0	0	0	0	0	0	0	0	0	0	0	0	0	0	0	0	0	0	0	0	1432400	15962000	2172200	0	0	0	0	0	0	0	0	0
tr|G0RY08|G0RY08_CHATDUncharacterizedproteinOS=Chaetomiumthermophilum(strainDSM1495/CBS144.50/IMI039719)OX=759272GN=CTHT_0004980PE=4SV=1	0	0	0	0	0	0	0	0	0	0	0	0	0	0	0	42442	128700	145850	0	0	0	0	0	0	0	0	0	0	0	0	0	0	0	0	0	0	0	0	0	0	0	0	0	0	0	0	0	0	0
tr|G0RY12|G0RY12_CHATD26Sproteasomeregulatorysubunit-likeproteinOS=Chaetomiumthermophilum(strainDSM1495/CBS144.50/IMI039719)OX=759272GN=CTHT_0005020PE=3SV=1	29073	77141	1173600	1725400	2855100	2517400	2533600	2026800	2132600	938930	3145000	3959500	5303100	2975400	9036000	5119100	13698000	22651000	8578700	6926800	1870200	1460000	360290	596420	0	171350	0	0	0	0	0	198700	78750	235270	0	0	0	71294	156290	0	0	72983	168910	290710	798010	509330	641080	942830	1193000
tr|G0RY14|G0RY14_CHATDUncharacterizedproteinOS=Chaetomiumthermophilum(strainDSM1495/CBS144.50/IMI039719)OX=759272GN=CTHT_0005040PE=4SV=1	0	36592	186830	0	0	0	0	86625	0	0	75524	0	0	23515	0	88034	63503	0	31525	29319	88349	813860	786550	986620	90383	132610	0	66704	0	0	0	0	0	0	0	0	0	0	0	0	0	0	0	0	33546	0	0	40538	45730
tr|G0RY17|G0RY17_CHATD40Sribosomalproteins23-likeproteinOS=Chaetomiumthermophilum(strainDSM1495/CBS144.50/IMI039719)OX=759272GN=CTHT_0005070PE=1SV=1	358610	207130	9073200	5290100	11390000	10326000	26228000	49671000	140290000	66319000	164580000	168740000	168270000	90091000	159940000	86224000	96341000	172370000	41625000	18594000	4062800	3259500	0	693780	0	0	0	0	0	0	0	0	0	0	0	0	0	0	5261600	10007000	0	1795600	5006700	17287000	36085000	24868000	59133000	87386000	228950000
tr|G0RY44|G0RY44_CHATDHECT-typeE3ubiquitintransferaseOS=Chaetomiumthermophilum(strainDSM1495/CBS144.50/IMI039719)OX=759272GN=CTHT_0005350PE=4SV=1	0	0	187150	47491	61168	60963	47599	0	0	0	162320	40973	54635	19158	29484	19497	42536	79712	19559	16995	221540	491990	4617500	1317400	2211700	2784800	1229300	1018900	301780	157450	77286	112450	0	0	0	0	0	0	0	0	0	73557	75195	12898	10864	20157	105670	73229	87262
tr|G0RY48|G0RY48_CHATDMcl1_middomain-containingproteinOS=Chaetomiumthermophilum(strainDSM1495/CBS144.50/IMI039719)OX=759272GN=CTHT_0005410PE=4SV=1	0	27442	0	0	0	0	0	0	0	0	0	0	0	0	0	0	0	0	0	0	0	0	0	0	0	0	0	0	0	156370	0	0	0	0	0	0	0	0	0	0	0	0	0	0	0	0	0	0	0
tr|G0RY49|G0RY49_CHATDPutativetranscriptionalrepressorproteinOS=Chaetomiumthermophilum(strainDSM1495/CBS144.50/IMI039719)OX=759272GN=CTHT_0005420PE=4SV=1	0	0	0	0	0	0	0	0	0	0	0	0	0	0	0	0	0	0	0	0	0	0	0	0	0	0	0	0	0	0	0	0	0	0	0	0	0	0	0	975780	0	0	0	0	0	0	0	0	0
tr|G0RY68|G0RY68_CHATDPutativeRNAannealingproteinOS=Chaetomiumthermophilum(strainDSM1495/CBS144.50/IMI039719)OX=759272GN=CTHT_0005620PE=4SV=1	0	0	15036	35969	60937	256540	568640	1451300	4040500	2142000	4711900	3563600	3591600	695560	1785600	504230	1286000	560490	80783	106490	84752	36861	0	0	0	0	0	0	0	0	0	0	0	1199800	0	0	0	70311	0	0	0	0	41989	35530	148790	172320	2306800	4959800	6352100
tr|G0RY70|G0RY70_CHATDPutativecytoplasmproteinOS=Chaetomiumthermophilum(strainDSM1495/CBS144.50/IMI039719)OX=759272GN=CTHT_0005640PE=4SV=1	0	11862	42276	299160	239250	399800	520050	352260	988660	188110	385070	393640	201160	0	0	0	0	0	0	0	0	0	0	0	0	213030	0	0	0	0	0	0	0	0	0	0	0	0	0	0	0	0	0	22483	189990	80867	545670	466210	792990
tr|G0RY75|G0RY75_CHATDRibosomalproteins5-likeproteinOS=Chaetomiumthermophilum(strainDSM1495/CBS144.50/IMI039719)OX=759272GN=CTHT_0005690PE=3SV=1	0	41017	0	124580	119950	175760	345660	118600	1377000	406120	2967200	10316000	13601000	5490500	11160000	4953100	5373400	4198500	363670	315210	105780	0	0	14919	0	77694	0	0	0	179480	0	0	0	0	0	0	0	0	0	158570	0	0	40653	62298	215540	272660	1195200	1586500	3392800
tr|G0RY83|G0RY83_CHATDProteinarginineN-methyltransferaseOS=Chaetomiumthermophilum(strainDSM1495/CBS144.50/IMI039719)OX=759272GN=CTHT_0005770PE=3SV=1	0	0	23734	0	30225	28504	45091	131930	581530	51499	111880	35427	21868	95721	43537	0	0	417710	175890	0	0	0	0	0	0	0	0	71511	0	0	0	0	0	0	0	14803	0	0	0	0	0	0	4778	16575	35110	12366	70875	78986	100650
tr|G0RY88|G0RY88_CHATDPutativemitochondrialphosphatecarrierproteinOS=Chaetomiumthermophilum(strainDSM1495/CBS144.50/IMI039719)OX=759272GN=CTHT_0005820PE=3SV=1	10329	441160	8115600	2924800	5833800	2848900	2121300	929430	3111000	0	0	0	0	0	0	0	0	578440	0	108780	0	11152	25940	17609	0	0	0	0	0	0	0	0	334470	0	0	0	0	0	654420	0	152990	84382	628560	480720	1127300	826190	405520	234030	519150
tr|G0RY94|G0RY94_CHATDDDB1-andCUL4-associatedfactor13OS=Chaetomiumthermophilum(strainDSM1495/CBS144.50/IMI039719)OX=759272GN=CTHT_0005890PE=1SV=1	0	0	0	0	0	0	0	0	0	0	0	0	0	0	0	0	0	0	0	0	0	0	0	0	0	0	0	0	0	0	0	0	0	0	0	0	0	0	0	0	0	0	64957	135920	247860	265880	70281	421840	468270
tr|G0RY95|G0RY95_CHATDPCIdomain-containingproteinOS=Chaetomiumthermophilum(strainDSM1495/CBS144.50/IMI039719)OX=759272GN=CTHT_0005900PE=3SV=1	0	44575	740350	861990	1952800	1571000	2060800	1727200	2708800	482800	3880200	2359100	3517500	3043700	9135400	6642100	15276000	30216000	7193300	2711400	906830	719220	503160	563830	231690	782380	666850	784070	245090	103880	145450	0	0	0	0	0	1117700	0	227650	606550	0	0	36025	76407	102430	276690	279700	484830	628790
tr|G0RYA5|G0RYA5_CHATDUncharacterizedproteinOS=Chaetomiumthermophilum(strainDSM1495/CBS144.50/IMI039719)OX=759272GN=CTHT_0006000PE=3SV=1	0	0	0	0	0	0	164210	355780	0	0	5534100	15482000	19583000	1074300	3919300	5296700	2072700	0	0	0	0	0	0	0	0	0	0	0	0	0	0	0	0	0	0	0	0	0	0	0	0	0	0	0	255060	0	0	786690	1262400
tr|G0RYB2|G0RYB2_CHATDActin-depolymerizingfactor1OS=Chaetomiumthermophilum(strainDSM1495/CBS144.50/IMI039719)OX=759272GN=CTHT_0006070PE=3SV=1	0	0	48860	0	0	0	0	0	0	0	0	0	0	0	0	0	0	0	0	0	0	0	0	0	0	0	0	0	0	0	0	0	0	0	0	0	0	235880	0	20619	0	0	0	0	0	0	0	0	0
tr|G0RYD3|G0RYD3_CHATDPSPdomain-containingproteinOS=Chaetomiumthermophilum(strainDSM1495/CBS144.50/IMI039719)OX=759272GN=CTHT_0006280PE=4SV=1	0	0	0	0	0	0	0	0	0	0	0	0	0	0	34773	0	0	0	0	0	0	0	207890	58291	38224	47812	0	0	0	0	0	0	0	0	0	0	0	0	0	0	0	0	37004	94847	186300	315000	156960	170790	405720
tr|G0RYD4|G0RYD4_CHATDProbablecytosoliciron-sulfurproteinassemblyprotein1OS=Chaetomiumthermophilum(strainDSM1495/CBS144.50/IMI039719)OX=759272GN=CIA1PE=3SV=1	0	0	0	0	0	0	0	0	0	0	0	0	0	0	0	0	0	0	0	17347	0	0	0	0	0	0	0	0	712570	580560	547530	1773300	369800	618990	0	0	0	0	0	0	0	0	0	0	0	0	0	0	0
tr|G0RYD8|G0RYD8_CHATDPutativepre-mRNAsplicingproteinOS=Chaetomiumthermophilum(strainDSM1495/CBS144.50/IMI039719)OX=759272GN=CTHT_0006330PE=3SV=1	0	0	0	0	98311	0	164570	247130	530090	0	0	0	49995	0	0	0	0	0	0	0	0	0	0	0	0	0	0	0	0	0	0	0	0	0	0	0	0	0	0	0	0	0	0	28121	128470	247390	170610	203390	606800
tr|G0RYD9|G0RYD9_CHATDSterol24-C-methyltransferaseOS=Chaetomiumthermophilum(strainDSM1495/CBS144.50/IMI039719)OX=759272GN=CTHT_0006340PE=3SV=1	35521	81355	538650	738540	650490	330320	258340	0	492100	60065	86788	0	0	0	56389	13161	34218	155160	0	19953	0	0	0	0	0	0	0	0	0	0	0	0	0	144880	0	0	0	0	0	0	0	43061	153680	173130	335280	467710	851440	661490	680480
tr|G0RYE0|G0RYE0_CHATDPyruvatedehydrogenaseE1componentsubunitbetaOS=Chaetomiumthermophilum(strainDSM1495/CBS144.50/IMI039719)OX=759272GN=CTHT_0006350PE=4SV=1	0	14113	610080	3519400	68207000	84827000	90733000	59524000	42772000	10946000	10218000	5274900	3763300	629470	805120	573030	673340	1133300	195810	152980	46205	55229	75804	26463	0	28630	87867	173780	0	0	0	88069	243160	0	0	122260	1118800	0	0	0	0	11327	301230	2357300	20261000	20811000	41042000	47652000	63027000
tr|G0RYE4|G0RYE4_CHATDUncharacterizedproteinOS=Chaetomiumthermophilum(strainDSM1495/CBS144.50/IMI039719)OX=759272GN=CTHT_0006400PE=4SV=1	0	0	0	0	0	0	0	0	0	0	0	0	0	0	41431	68336	107990	471560	25551	42958	0	0	0	0	0	0	0	0	0	0	0	336860	116110	0	0	0	723880	348710	312300	1198500	0	0	0	12050	108820	226290	187120	48680	0
tr|G0RYE6|G0RYE6_CHATDDBR1domain-containingproteinOS=Chaetomiumthermophilum(strainDSM1495/CBS144.50/IMI039719)OX=759272GN=CTHT_0006420PE=3SV=1	0	0	0	0	0	0	0	0	0	0	0	0	0	0	0	0	0	0	0	0	31425	0	0	0	0	0	0	0	0	0	50076	0	0	0	0	0	0	0	629440	0	0	0	0	0	0	0	0	0	0
tr|G0RYF8|G0RYF8_CHATDRibosomalproteinS15-likeproteinOS=Chaetomiumthermophilum(strainDSM1495/CBS144.50/IMI039719)OX=759272GN=CTHT_0006540PE=3SV=1	0	0	72693	141690	155200	151490	71433	160520	372800	0	771970	1502900	2348800	1666400	3344300	1356900	1362900	494680	79780	0	485290	42937	0	155850	0	0	0	0	119060	0	0	0	0	0	0	0	0	0	0	0	0	0	28778	0	221690	424240	152680	346880	376370
tr|G0RYG2|G0RYG2_CHATDHTHmyb-typedomain-containingproteinOS=Chaetomiumthermophilum(strainDSM1495/CBS144.50/IMI039719)OX=759272GN=CTHT_0006580PE=4SV=1	0	34645	0	0	0	0	0	0	0	0	250720	420510	452910	155490	419640	53530	102760	156270	24464	0	0	0	0	0	0	0	0	0	0	0	0	0	0	0	0	0	0	0	0	0	0	0	0	0	0	0	0	72063	0
tr|G0RYH0|G0RYH0_CHATDVesicular-fusionproteinSEC18OS=Chaetomiumthermophilum(strainDSM1495/CBS144.50/IMI039719)OX=759272GN=CTHT_0006660PE=3SV=1	0	0	0	0	0	0	0	0	0	0	0	0	0	0	0	0	0	0	0	0	0	0	0	0	0	0	0	0	0	0	0	0	0	0	0	0	0	0	0	0	0	0	88195	0	79433	0	0	0	0
tr|G0RYH7|G0RYH7_CHATDV-typeprotonATPasesubunitaOS=Chaetomiumthermophilum(strainDSM1495/CBS144.50/IMI039719)OX=759272GN=CTHT_0006730PE=3SV=1	0	48473	250900	274750	176560	124620	20111	11757	0	0	0	0	0	0	0	0	0	0	0	0	50959	26668	120040	61472	0	0	0	0	0	0	69458	0	0	0	0	0	0	0	0	0	0	46368	352470	188040	308660	135860	149290	148730	217250
tr|G0RYJ7|G0RYJ7_CHATDHeterokaryonincompatibilityproteinHET-C-likeproteinOS=Chaetomiumthermophilum(strainDSM1495/CBS144.50/IMI039719)OX=759272GN=CTHT_0006940PE=4SV=1	0	16932	195300	284820	292380	247080	237280	198730	158300	0	0	0	69658	0	0	0	0	0	0	0	0	0	0	0	0	0	0	0	0	0	0	0	0	0	0	0	0	0	0	0	0	48697	0	0	0	34491	87664	61197	0
tr|G0RYJ9|G0RYJ9_CHATDRNAsplicingfactor(Pad-1)-likeproteinOS=Chaetomiumthermophilum(strainDSM1495/CBS144.50/IMI039719)OX=759272GN=CTHT_0006960PE=4SV=1	0	14909	156280	195590	93666	64198	70125	48248	0	0	0	0	0	0	0	0	0	0	0	0	0	0	42950	0	196800	0	280460	180860	0	0	0	0	0	0	0	0	0	0	0	0	0	0	101200	50922	465560	960250	785010	1040300	1460300
tr|G0RYM0|G0RYM0_CHATDUncharacterizedproteinOS=Chaetomiumthermophilum(strainDSM1495/CBS144.50/IMI039719)OX=759272GN=CTHT_0007170PE=4SV=1	0	0	9120	0	52666	0	0	0	507650	328110	0	319690	253220	71664	104800	43385	72847	127510	32966	83454	56916	218850	0	46301	0	0	0	0	0	0	0	0	0	0	0	0	642910	210690	5181600	2916900	0	0	37466	21889	124370	0	43371	605310	696820
tr|G0RYM8|G0RYM8_CHATDDNA-directedRNApolymeraseIIIsubunitRPC3OS=Chaetomiumthermophilum(strainDSM1495/CBS144.50/IMI039719)OX=759272GN=CTHT_0007250PE=3SV=1	0	0	0	0	90536	111080	247840	258240	340500	79640	232600	200070	68346	85317	0	126280	150050	313140	88548	100270	248710	50752	0	0	0	0	0	0	121820	0	0	0	0	0	0	0	0	0	0	0	24031	0	0	0	0	45834	62797	55616	0
tr|G0RYM9|G0RYM9_CHATDUncharacterizedproteinOS=Chaetomiumthermophilum(strainDSM1495/CBS144.50/IMI039719)OX=759272GN=CTHT_0007260PE=3SV=1	16244	119520	2530200	1991400	1589500	458040	258230	131470	140860	0	0	0	0	0	0	0	0	50995	0	0	0	0	0	0	0	0	0	0	0	0	0	0	0	0	0	0	0	0	390680	162120	46102	128700	1117300	587170	794810	162860	1397700	514770	1051100
tr|G0RYN1|G0RYN1_CHATDUncharacterizedproteinOS=Chaetomiumthermophilum(strainDSM1495/CBS144.50/IMI039719)OX=759272GN=CTHT_0007280PE=3SV=1	0	0	0	0	0	0	0	0	0	0	0	0	0	0	0	0	0	0	0	0	0	0	0	0	0	0	0	0	0	0	0	0	0	0	0	0	54204	0	0	0	0	0	0	0	0	0	16044	208660	177670
tr|G0RYN3|G0RYN3_CHATDSWIB/MDM2domain-containingproteinOS=Chaetomiumthermophilum(strainDSM1495/CBS144.50/IMI039719)OX=759272GN=CTHT_0007300PE=4SV=1	0	18611	0	0	0	132470	229090	275510	246180	56027	68038	0	0	77671	37455	12150	136300	452770	121590	168230	210910	40692	0	0	0	0	0	0	0	0	0	0	0	0	0	0	0	0	0	0	0	0	20281	23585	51200	0	24299	0	0
tr|G0RYP2|G0RYP2_CHATDPyridoxalphosphatehomeostasisproteinOS=Chaetomiumthermophilum(strainDSM1495/CBS144.50/IMI039719)OX=759272GN=CTHT_0007390PE=3SV=1	0	0	0	0	74104	0	0	0	0	0	0	0	0	0	0	0	0	0	0	0	0	0	0	0	0	0	0	0	0	0	0	870520	0	0	0	0	0	0	0	0	0	0	0	0	0	0	0	0	0
tr|G0RYP3|G0RYP3_CHATDUncharacterizedproteinOS=Chaetomiumthermophilum(strainDSM1495/CBS144.50/IMI039719)OX=759272GN=CTHT_0007400PE=4SV=1	0	17178	358260	239840	149590	125490	99663	63994	0	67921	88605	77732	70707	26686	62854	41219	0	0	0	41956	68062	197980	113590	90194	0	77072	41950	0	15652	36030	53882	0	0	0	0	0	0	39375	29018	258280	0	17118	79038	58726	175410	261850	290370	452470	561320
tr|G0RYQ9|G0RYQ9_CHATDStriatindomain-containingproteinOS=Chaetomiumthermophilum(strainDSM1495/CBS144.50/IMI039719)OX=759272GN=CTHT_0007560PE=3SV=1	0	54312	0	63448	559890	1236100	2217100	1805100	3689900	572360	519040	323790	0	18560	0	12643	52902	0	19982	0	24322	64145	96886	64674	0	0	0	0	0	0	0	0	0	0	0	0	0	0	0	0	0	0	0	13321	31488	78518	175400	288830	433930
tr|G0RYR5|G0RYR5_CHATDMitochondrialribosomalproteins19-likeproteinOS=Chaetomiumthermophilum(strainDSM1495/CBS144.50/IMI039719)OX=759272GN=CTHT_0007620PE=3SV=1	0	0	58032	0	123950	126880	0	179630	0	0	2999700	6570000	9007900	4277400	7397300	728550	1054100	495010	167790	0	0	0	0	0	0	0	0	0	0	0	0	0	0	0	0	0	0	0	0	0	0	0	19248	0	56751	42579	981730	1423000	2147200
tr|G0RYS4|G0RYS4_CHATDUncharacterizedproteinOS=Chaetomiumthermophilum(strainDSM1495/CBS144.50/IMI039719)OX=759272GN=CTHT_0007720PE=4SV=1	0	16254	0	0	0	0	0	0	0	0	0	0	0	0	0	0	0	0	0	0	22850	53979	0	0	0	44345	0	0	0	0	0	0	0	0	0	0	0	33929	0	0	0	12841	0	0	29682	13123	42231	25048	29731
tr|G0RYS5|G0RYS5_CHATDAAAdomain-containingproteinOS=Chaetomiumthermophilum(strainDSM1495/CBS144.50/IMI039719)OX=759272GN=CTHT_0007730PE=4SV=1	0	0	0	0	0	0	0	0	0	0	0	0	0	0	0	0	0	0	0	0	0	0	0	0	0	0	0	0	0	0	0	0	0	0	0	0	0	0	0	0	0	0	0	0	0	0	0	0	0
tr|G0RYS6|G0RYS6_CHATDABhydrolase-1domain-containingproteinOS=Chaetomiumthermophilum(strainDSM1495/CBS144.50/IMI039719)OX=759272GN=CTHT_0007740PE=4SV=1	0	0	0	0	0	0	0	0	0	0	0	0	0	0	0	0	0	0	0	0	0	0	0	0	0	0	0	0	0	0	0	0	0	0	0	0	0	0	0	0	0	0	0	0	0	0	0	0	0
tr|G0RYT5|G0RYT5_CHATDPhosphoinositidephospholipaseCOS=Chaetomiumthermophilum(strainDSM1495/CBS144.50/IMI039719)OX=759272GN=CTHT_0007830PE=4SV=1	0	0	0	0	0	0	0	0	0	0	0	0	0	0	0	0	0	0	0	0	0	0	0	0	0	0	0	0	0	0	0	0	0	0	0	0	0	0	0	468980	0	0	0	0	0	0	0	0	0
tr|G0RYU3|G0RYU3_CHATDAlcoholdehydrogenase-likeproteinOS=Chaetomiumthermophilum(strainDSM1495/CBS144.50/IMI039719)OX=759272GN=CTHT_0000590PE=3SV=1	0	0	267850	997300	1584700	1439600	1493100	1165900	898420	0	0	0	0	0	0	0	229250	517230	123080	140030	175680	158110	0	105020	0	0	0	0	0	0	0	0	0	0	0	0	0	0	0	163010	0	0	0	0	0	0	380380	267940	176970
tr|G0RYU4|G0RYU4_CHATDAspartateaminotransferaseOS=Chaetomiumthermophilum(strainDSM1495/CBS144.50/IMI039719)OX=759272GN=CTHT_0000600PE=3SV=1	0	37727	72862	0	32531	0	0	0	0	0	0	0	0	0	157440	0	0	0	0	0	0	0	0	16646	0	0	0	0	0	0	0	0	0	0	0	0	0	0	0	0	0	0	20536	12761	0	0	0	43374	63565
tr|G0RYU6|G0RYU6_CHATDUncharacterizedproteinOS=Chaetomiumthermophilum(strainDSM1495/CBS144.50/IMI039719)OX=759272GN=CTHT_0000620PE=3SV=1	0	0	154970	272700	479600	615420	899090	1127900	3101200	190060	1252000	1087400	466990	21364	227550	0	0	0	0	0	0	0	0	0	0	0	0	0	0	0	0	0	0	0	0	0	0	0	0	0	0	0	0	0	174810	426880	934250	1741600	86997
tr|G0RYY7|G0RYY7_CHATDUncharacterizedproteinOS=Chaetomiumthermophilum(strainDSM1495/CBS144.50/IMI039719)OX=759272GN=CTHT_0001040PE=4SV=1	0	19165	0	0	0	0	18011	11228	46961	0	101440	541250	1233400	523970	1009800	303790	414130	302660	29385	27104	0	27632	0	11442	0	21493	11170	0	0	11062	31306	63002	32117	36809	0	139760	514990	72383	264640	0	0	5812	0	0	23459	0	25423	80791	235450
tr|G0RZ00|G0RZ00_CHATDPrecorrin-2dehydrogenaseOS=Chaetomiumthermophilum(strainDSM1495/CBS144.50/IMI039719)OX=759272GN=CTHT_0001170PE=4SV=1	0	0	28601	0	0	0	0	0	0	0	0	0	0	0	0	0	0	0	0	0	13761	0	0	0	0	0	0	0	0	0	0	0	0	0	0	0	0	186690	1385300	114890	0	0	0	0	0	0	0	0	0
tr|G0RZ03|G0RZ03_CHATDCOP9signalosomecomplexsubunit2OS=Chaetomiumthermophilum(strainDSM1495/CBS144.50/IMI039719)OX=759272GN=CTHT_0001200PE=3SV=1	68059	0	59222	0	0	0	0	0	0	0	0	0	0	0	0	0	0	0	0	11481	122290	33712	270480	367310	828730	4525300	8893500	9072900	7320200	3051600	2438300	1636000	504290	0	0	0	0	992920	0	0	0	0	17149	0	0	34472	0	0	0
tr|G0RZ05|G0RZ05_CHATDCytochrome-Coxidase-likeproteinOS=Chaetomiumthermophilum(strainDSM1495/CBS144.50/IMI039719)OX=759272GN=CTHT_0001220PE=4SV=1	13884	260690	723780	659240	821040	389740	379720	384650	0	113640	0	0	0	0	144710	0	0	0	0	0	0	0	0	0	0	0	0	0	0	0	0	0	0	0	0	0	0	0	0	0	50286	94977	287290	323430	322560	332540	479530	634560	759410
tr|G0RZ07|G0RZ07_CHATDAAAdomain-containingproteinOS=Chaetomiumthermophilum(strainDSM1495/CBS144.50/IMI039719)OX=759272GN=CTHT_0001250PE=4SV=1	0	0	0	0	0	0	0	0	0	0	0	11086	0	10781	63523	38359	178260	510610	576260	1411400	1781100	1003300	388270	418280	83792	0	62287	20314	0	0	0	0	0	0	0	0	0	0	0	0	0	0	0	0	0	18736	53176	0	0
tr|G0RZ20|G0RZ20_CHATD37SribosomalproteinS25,mitochondrialOS=Chaetomiumthermophilum(strainDSM1495/CBS144.50/IMI039719)OX=759272GN=CTHT_0001410PE=4SV=1	0	95555	42343	51800	64983	267280	270870	203190	817690	312360	2875900	5915300	8160200	1798000	7729400	4097000	2974200	1208800	322180	43390	0	0	0	0	0	0	0	0	0	27775	0	0	0	0	0	0	0	0	0	0	0	0	41123	46716	112450	249070	739110	1692200	2983100
tr|G0RZ33|G0RZ33_CHATDUncharacterizedproteinOS=Chaetomiumthermophilum(strainDSM1495/CBS144.50/IMI039719)OX=759272GN=CTHT_0001540PE=4SV=1	0	0	0	0	0	0	0	0	0	0	0	0	0	0	0	0	0	0	0	0	0	0	0	0	0	0	0	0	0	0	0	0	0	0	0	0	0	0	0	0	0	0	0	0	0	0	0	0	0
tr|G0RZ36|G0RZ36_CHATDCinnamyl-alcoholdehydrogenase-likeproteinOS=Chaetomiumthermophilum(strainDSM1495/CBS144.50/IMI039719)OX=759272GN=CTHT_0001570PE=4SV=1	0	0	0	0	0	0	0	0	0	0	0	0	0	0	0	0	0	0	0	0	0	0	0	0	0	0	0	0	0	0	0	0	0	0	0	0	0	0	0	0	0	0	0	0	0	0	0	0	0
tr|G0RZ45|G0RZ45_CHATDUncharacterizedproteinOS=Chaetomiumthermophilum(strainDSM1495/CBS144.50/IMI039719)OX=759272GN=CTHT_0001660PE=3SV=1	0	0	0	0	0	0	0	0	0	0	100970	0	0	0	0	0	0	0	0	0	0	0	0	0	0	0	0	0	0	0	0	0	0	0	0	0	176940	742770	4412800	858860	0	0	0	22098	45727	0	0	0	0
tr|G0RZ51|G0RZ51_CHATDPutativeantiviralproteinOS=Chaetomiumthermophilum(strainDSM1495/CBS144.50/IMI039719)OX=759272GN=CTHT_0001720PE=4SV=1	0	29245	21979	0	0	0	0	0	0	978250	0	0	0	0	0	0	0	0	0	0	0	0	0	0	0	0	0	0	0	0	0	0	0	0	0	0	0	0	0	0	0	0	11164	16195	34375	0	79165	74601	82256
tr|G0RZ60|G0RZ60_CHATDPutativehomeostasisproteinOS=Chaetomiumthermophilum(strainDSM1495/CBS144.50/IMI039719)OX=759272GN=CTHT_0001810PE=3SV=1	0	0	0	0	0	0	0	0	0	0	0	0	0	0	0	0	0	54287	0	0	29097	47410	0	62977	0	0	0	0	0	0	0	0	0	0	0	0	0	0	0	0	0	0	0	0	0	0	0	0	105310
tr|G0RZ61|G0RZ61_CHATDAminotransferase-likeproteinOS=Chaetomiumthermophilum(strainDSM1495/CBS144.50/IMI039719)OX=759272GN=CTHT_0001820PE=4SV=1	0	0	16831	0	0	0	27945	38321	0	0	0	0	0	0	0	0	0	0	0	0	0	0	0	0	0	53946	0	0	113360	26920	94243	86578	0	0	0	0	0	0	0	0	0	0	0	0	0	0	0	0	0
tr|G0RZ65|G0RZ65_CHATDS5A_REDUCTASEdomain-containingproteinOS=Chaetomiumthermophilum(strainDSM1495/CBS144.50/IMI039719)OX=759272GN=CTHT_0001860PE=3SV=1	0	0	171920	0	0	0	0	0	301840	69862	0	0	110200	0	0	0	0	135960	0	0	0	0	0	0	0	0	0	0	0	0	0	0	0	0	0	0	0	0	0	0	0	0	153540	103690	205140	176410	204920	196010	248320
tr|G0RZ86|G0RZ86_CHATDDNA-directedRNApolymerasesubunitbetaOS=Chaetomiumthermophilum(strainDSM1495/CBS144.50/IMI039719)OX=759272GN=CTHT_0002080PE=3SV=1	0	0	0	0	125100	176500	239850	306110	1003300	182360	331670	411060	510090	76191	225680	204270	284710	423280	187750	181140	168540	39313	0	47926	0	0	0	0	0	0	0	0	0	0	0	0	0	0	0	0	0	0	0	0	9648	11251	88171	117590	29580
tr|G0RZ97|G0RZ97_CHATDUreaseaccessoryproteinureG-likeproteinOS=Chaetomiumthermophilum(strainDSM1495/CBS144.50/IMI039719)OX=759272GN=CTHT_0002190PE=3SV=1	0	0	0	0	0	0	0	0	0	0	0	0	0	0	0	0	26162	0	0	0	0	0	0	0	0	0	0	0	0	0	0	0	0	0	0	0	0	0	0	0	0	0	0	0	0	0	0	0	0
tr|G0RZA2|G0RZA2_CHATDGlucoamylaseOS=Chaetomiumthermophilum(strainDSM1495/CBS144.50/IMI039719)OX=759272GN=CTHT_0002240PE=3SV=1	0	16691	101990	122390	214020	545920	495620	118980	1407800	231880	771980	487440	751660	168750	104630	105630	382750	428970	195660	187440	11638	0	0	0	0	0	0	0	0	0	0	0	0	0	0	0	0	0	0	0	0	0	79065	46771	81494	36351	78654	598170	1190500
tr|G0RZB6|G0RZB6_CHATDPutativepyridoxalphosphatebindingproteinOS=Chaetomiumthermophilum(strainDSM1495/CBS144.50/IMI039719)OX=759272GN=CTHT_0002380PE=3SV=1	0	0	0	0	0	0	0	0	0	0	0	0	0	0	0	0	0	0	0	0	0	0	0	0	0	0	0	0	0	0	0	0	0	0	0	0	0	0	0	0	0	0	0	0	0	0	0	0	0
tr|G0RZC8|G0RZC8_CHATDPITHdomain-containingproteinOS=Chaetomiumthermophilum(strainDSM1495/CBS144.50/IMI039719)OX=759272GN=CTHT_0002510PE=4SV=1	0	63043	0	0	0	0	0	0	0	0	0	0	0	0	0	0	0	0	0	0	0	0	0	0	0	0	0	0	0	0	0	0	0	0	0	0	0	0	135300	0	0	0	0	0	0	28951	0	0	0
[truncated: 858 more rows]
[truncated: 191 more columns]
